# Supplementary material for: Autophagy Deficiency by Atg4B Loss Leads to Metabolomic Alterations in Mice
Source: Metabolites. 2021 Jul 27;11(8):481. doi: 10.3390/metabo11080481 (PMC8399495; doi:10.3390/metabo11080481)
Supplement: Supplementary file 1 [file metabolites-11-00481-s001.zip]

Archive with 1 entries (1 files):
- metabolites-1271459-supplementary.xlsx
