# Supplementary material for: Autophagy Deficiency by Atg4B Loss Leads to Metabolomic Alterations in Mice
Source: Metabolites. 2021 Jul 27;11(8):481. doi: 10.3390/metabo11080481 (PMC8399495; doi:10.3390/metabo11080481)
Supplement: Supplementary file 1 [file metabolites-11-00481-s001.zip › metabolites-1271459-supplementary.xlsx]

## Sheet: plasma
name	METHOD	logFold Change KO vs WT	P.Value	mean_WT_log2	mean_Atg4bKO_log2	class	MF	HMDB	KEGG	WT1(M)	WT2(M)	WT3(M)	WT4(M)	WT5(M)	WT6(M)	WT7(F)	WT8(F)	WT9(F)	WT10(F)	WT11(F)	WT12(F)	ATG4BKO1(M)	ATG4BKO2(M)	ATG4BKO3(M)	ATG4BKO4(M)	ATG4BKO5(M)	ATG4BKO6(M)	ATG4BKO7(F)	ATG4BKO8(F)	ATG4BKO9(F)	ATG4BKO10(F)	ATG4BKO11(F)	ATG4BKO12(F)
Carnitine C4:0(OH)	QTOF(+)	-1.25386	0.117797	14.9692	13.7153	Fatty Acyls	C11H21NO5	HMDB13127	-	15.472	15.0587	17.5831	13.532	14.8087	18.4252	12.1925	18.5192	12.2358	15.6932	11.8298	14.2802	13.4824	17.4546	13.5679	16.1637	14.4936	13.6561	11.9818	14.4163	15.52	9.70462	11.9537	12.1892
3-hydroxybenzoic acid	QTOF(+)	-0.790754	0.000553871	15.3787	14.5879	Unclassified	C7H6O3	HMDB02466	C00587	14.6702	16.093	14.8093	14.1466	14.7254	16.0555	15.4746	15.2607	16.3381	15.8117	15.63	15.5291	14.9696	14.3624	13.919	14.0842	14.2854	14.2093	14.8287	15.2731	14.8849	15.0287	14.7999	14.4101
4-hydroxybenzoic acid	QTOF(+)	-0.638785	0.00405919	15.3787	14.7399	Unclassified	C7H6O3	HMDB00500	C00156	14.6702	16.093	14.8093	14.1466	14.7254	16.0555	15.4746	15.2607	16.3381	15.8117	15.63	15.5291	14.9696	14.3624	13.919	14.7571	14.2854	14.2093	14.8287	15.2731	14.8849	15.0287	14.7999	15.5608
Xanthine	GC/QQQ	-0.581551	0.318993	13.3356	12.7541	Bases	C5H4N4O2	HMDB00292	C00385	16.562	16.1881	16.3633	16.4615	16.5653	16.4987	11.8677	9.81549	11.7592	9.71594	9.82007	8.41021	16.5977	16.7411	16.6044	10.1973	16.382	16.5232	10.3394	10.0124	8.96907	9.68428	11.3144	9.68347
Homovanillic acid	QTOF(+)	-0.568691	0.0103477	17.6714	17.1027	Unclassified	C9H10O4	HMDB00118	C05582	17.2596	17.8145	17.5674	17.0148	17.7923	18.7613	17.4404	17.2396	18.2346	17.2234	18.0827	17.6257	16.9141	16.552	16.2812	17.2741	17.6116	17.049	16.5081	17.1987	17.3043	17.8374	16.9973	17.7043
Uridine	QTOF(+)	-0.551858	0.104865	16.9892	16.4374	Nucleosides	C9H12N2O6	HMDB00296	C00299	16.616	17.2691	16.4889	16.1805	17.428	17.3224	17.3568	17.4235	18.4633	16.6818	17.3012	15.3392	16.8029	15.7603	13.9392	15.3924	15.9021	16.1315	17.5022	17.3925	17.5041	17.3218	17.2286	16.3707
Coumaric acid	QTOF(+)	-0.497799	0.249114	16.1099	15.6121	-	-	-	-	16.5881	16.2726	16.3427	15.5457	16.1294	16.9413	15.3795	15.5065	15.4773	16.1796	16.792	16.1643	16.1888	17.7263	16.173	16.6001	16.5801	14.1429	15.051	13.0368	16.5599	16.8973	15.5494	12.8398
N-acetylputrescine	GC/QQQ	-0.435764	0.25075	18.5265	18.0908	Organic acids	C6H14N2O	HMDB02064	C02714	18.868	18.8935	18.7113	18.3397	18.2121	19.7518	18.2409	18.1677	18.3428	17.8198	18.5545	18.4164	15.7454	20.1629	18.3139	18.6736	18.2333	18.6227	19.0225	15.5726	18.4012	18.0034	17.7962	18.5415
Hypoxanthine	GC/QQQ	-0.425688	0.292168	14.7007	14.275	Bases	C5H4N4O	HMDB00157	C00262	16.9806	16.648	16.7444	16.9698	16.9464	17.0072	12.2266	12.161	13.2848	12.7828	12.4591	12.198	17.0411	17.1712	17.1061	12.3522	16.7153	16.8567	12.5357	12.207	12.3502	11.2392	13.5802	12.1454
Hexanoylglycine	QTOF(+)	-0.351587	0.12118	17.9363	17.5847	Amino acids	C8H15NO3	HMDB00701	-	18.009	17.8434	18.1394	17.5826	18.8309	17.7642	17.9481	17.6333	17.2206	17.6166	18.634	18.0137	16.6833	17.3092	16.2664	18.1481	17.6964	17.6757	17.43	17.9891	18.3838	18.1595	17.4436	17.8317
Quinolinic acid	QTOF(+)	-0.319125	0.136545	17.5096	17.1905	Unclassified	C7H5NO4	HMDB00232	C03722	16.9597	17.4808	16.7388	16.5349	17.3941	16.9153	17.9017	17.7584	18.6271	18.0253	18.0595	17.7196	16.6775	15.7655	15.1166	17.0288	17.1722	17.026	17.5494	17.9371	17.6259	18.3083	18.1787	17.8995
PCae(16:0)	QTOF(+)	-0.311944	0.27071	24.5318	24.2199	Lipids	C24H50NO7P	HMDB10382	-	24.2539	24.3994	25.4426	23.5585	23.8706	24.8677	25.2225	25.0704	23.5704	24.681	24.9113	24.5334	23.1505	25.3781	23.1299	24.5154	24.8791	24.9187	24.2483	24.3814	24.6436	24.4751	23.6171	23.3011
Citric acid;Isocitric acid	GC/QQQ	-0.188447	0.290125	22.8324	22.6439	Organic acids	C6H8O7	HMDB00094;HMDB00193	C00158;C00311	22.9154	23.4189	22.7873	22.5724	22.9581	23.7395	22.2907	22.2331	22.8639	22.3813	23.0418	22.7864	22.4885	23.9235	23.2055	22.6449	22.9849	22.5909	22.8005	22.3512	22.0896	22.6128	22.0445	21.9906
Methylmalonic acid	QTOF(+)	-0.17234	0.663835	19.1615	18.9891	Organic acids	C4H6O4	HMDB00202	C02170	19.5696	16.622	19.5898	19.8099	20.4673	19.8051	18.4491	17.7973	18.5376	19.2292	20.1667	19.8942	19.3372	18.3278	18.7534	19.5953	19.8066	19.4615	19.8345	18.0438	19.1523	19.1456	16.7441	19.6677
3-phenylpropionic acid	QTOF(+)	-0.169615	0.612668	18.505	18.3353	Flavonoids	C9H10O2	HMDB00764	C05629	19.0136	17.325	19.4072	18.4001	19.2659	21.1648	17.3134	18.1846	18.2854	18.4127	18.2723	17.0145	19.1712	17.866	18.1824	18.9592	18.6525	17.9821	19.5995	17.5773	17.7271	18.0096	17.8384	18.4587
Maltose;Trehalose	GC/QQQ	-0.150818	0.605377	13.8262	13.6754	Carbohydrates	C12H22O11	HMDB00163;HMDB00975	C00208;C01083	14.7851	14.1933	14.6526	13.8741	15.0638	14.0163	12.8787	13.1065	11.931	14.1296	14.1365	13.1466	13.4471	15.1593	14.5817	12.4968	14.8812	14.4327	14.0953	13.3737	13.4074	13.0949	12.5815	12.5529
Inosine	GC/QQQ	-0.130833	0.490764	16.3403	16.2095	Nucleosides	C10H12N4O5	HMDB00195	C00294	17.283	15.6882	17.0538	16.9444	17.0149	16.0555	15.8682	15.8239	15.5625	16.4871	16.1867	16.1153	15.7973	16.4393	16.2071	15.7992	16.6342	17.0354	15.8123	16.1374	16.2149	16.3768	16.03	16.0296
PCae(22:6)	QTOF(+)	-0.125964	0.473233	21.0215	20.8956	Lipids	C30H50NO7P	HMDB10404	-	21.3966	20.2294	21.7248	21.3308	21.2923	20.7265	21.002	20.9303	20.9582	21.1449	20.8449	20.6778	20.5692	21.498	21.1776	20.271	21.5648	21.2321	20.8489	20.4289	20.9617	20.2437	20.8793	21.0718
Behenic acid	GC/QQQ	-0.113109	0.445126	13.0504	12.9373	Fatty Acyls	C22H44O2	HMDB00944	C08281	13.3606	12.9507	12.7051	13.4048	13.5256	13.0655	12.9487	12.5575	12.9333	12.8988	13.2385	13.0154	13.0533	13.5458	13.5415	13.061	12.5879	12.8542	13.092	12.6122	12.0851	12.7903	12.9019	13.122
Tryptophan	QTOF(+)	-0.110974	0.52016	22.6362	22.5252	Indoles	C11H12N2O2	HMDB00929;HMDB30396	C00078;C00806	22.6974	21.4855	22.6164	22.6594	22.5454	22.6825	22.8949	22.9829	22.4345	22.9626	22.9146	22.758	22.3955	21.7169	21.4092	22.4901	22.6956	22.9371	22.7872	22.8178	23.0849	22.8351	22.3897	22.7433
Phenylalanine	QTOF(+)	-0.109241	0.783308	20.9775	20.8682	Amino acids	C9H11NO2	HMDB00159	C00079	21.2737	18.0614	21.2605	21.09	21.2729	21.3431	21.2349	21.2298	20.9684	21.3013	21.4342	21.2595	20.9473	21.1244	17.1362	20.9749	21.0905	21.2168	20.9843	21.4173	21.3853	21.3479	21.2338	21.56
Succinic acid	QTOF(+)	-0.0953692	0.821543	19.1147	19.0193	Organic acids	C4H6O4	HMDB00254	C00042	19.6183	16.6216	19.6273	19.81	20.5066	19.838	18.5032	16.9259	18.5379	19.2428	20.2103	19.9345	19.3845	18.3775	18.761	19.6132	19.8422	19.5033	19.8978	18.0816	19.1978	19.1456	16.7444	19.6831
Inositol	GC/QQQ	-0.0928583	0.684163	22.818	22.7252	Unclassified	C6H12O6	HMDB06088;HMDB00211	C06153;C00137;C19891	22.8379	23.2589	22.2386	22.536	23.5627	22.7217	21.9764	21.9962	23.4451	22.0824	23.7905	23.3697	22.6157	23.2868	23.0476	23.0029	22.8736	21.8527	22.6424	22.1908	22.4168	22.8991	22.686	23.1877
PCae(18:0)	QTOF(+)	-0.0915269	0.643858	23.085	22.9935	Lipids	C26H54NO7P	HMDB11128;HMDB10384	-	23.7445	22.8695	23.5477	23.3652	23.4457	22.2194	23.0377	22.9761	22.9379	23.4077	22.8584	22.6104	22.526	23.2903	23.3123	21.8484	23.5809	23.3439	23.1389	22.3644	23.2359	23.009	23.0247	23.247
Sucrose	GC/QQQ	-0.0854535	0.818913	16.3654	16.2799	Carbohydrates	C12H22O11	HMDB00258	C00089	16.7733	15.5288	16.3223	17.2057	17.9362	17.9944	15.0311	15.722	16.2386	15.3494	16.1198	16.1628	15.1684	16.8371	16.5917	16.3724	17.3643	16.0335	16.425	17.0312	15.4656	15.0395	18.3176	14.7127
3-indoxyl sulfuric acid	QTOF(+)	-0.0849838	0.785409	22.4888	22.4039	Organic acids	C8H7NO4S	HMDB00682	-	21.944	22.2387	21.5897	21.681	22.601	22.2903	22.4743	22.8552	24.1402	22.2805	22.9985	22.7728	23.6431	19.9478	20.636	22.4272	22.1594	21.1616	23.5694	23.0789	22.8456	22.5797	23.2839	23.5138
PCae(20:4)	QTOF(+)	-0.0632449	0.67419	22.7681	22.7048	Lipids	C28H50NO7P	HMDB10395;HMDB10396	-	23.0883	22.0168	23.2757	22.8899	22.9508	22.6622	22.7594	22.7236	22.7069	23.0169	22.5633	22.5627	22.5228	23.1661	22.8256	22.1131	23.1676	22.9906	22.7265	22.3524	22.8516	22.2196	22.6559	22.8659
PCae(20:5)	QTOF(+)	-0.0604003	0.697675	21.4495	21.3891	Lipids	C28H48NO7P	HMDB10397	-	21.9481	20.683	21.8465	21.4125	21.8788	21.0874	21.5657	21.4297	21.6157	21.3982	21.1768	21.3519	21.4843	21.6102	21.4667	20.8244	21.6921	21.7382	21.5688	20.9052	21.306	20.9009	21.5291	21.6435
Indole-3-lactic acid	QTOF(+)	-0.0567048	0.855128	15.948	15.8913	Indoles	C11H11NO3	HMDB00671	C02043	16.0049	16.2229	16.4151	15.9664	17.5395	17.7068	14.7594	14.3947	16.6318	15.2864	16.6206	13.8276	15.5723	16.3578	16.4741	17.211	17.0523	16.0007	15.916	15.4184	14.7146	15.8563	15.2525	14.87
Galactitol;Sorbitol;Mannitol	GC/QQQ	-0.0486784	0.872411	15.5373	15.4887	Carbohydrates	C6H14O6	HMDB00107;HMDB00765;HMDB00247	C01697;C00392;C00794	15.9819	14.4705	16.43	15.9226	16.8505	16.4821	14.7006	13.6167	15.0833	15.1332	16.0959	15.6806	15.0419	15.4873	15.6698	15.4816	14.9001	15.2162	16.4596	14.9164	15.3146	15.2912	15.6255	16.4598
Arachidic acid	QTOF(+)	-0.0463945	0.837054	17.3438	17.2974	Fatty Acyls	C20H40O2	HMDB02212	C06425	17.3326	16.6138	17.9957	17.6718	17.1807	17.3375	17.4272	17.3781	17.4124	16.822	17.4264	17.5273	17.2017	18.1774	16.6573	17.8027	18.0866	17.7678	15.5136	17.4182	17.204	16.9118	17.4987	17.329
PCae(20:3)	QTOF(+)	-0.0361652	0.813255	18.4652	18.429	Lipids	C28H52NO7P	HMDB10394;HMDB10393	-	18.8213	17.6184	18.9262	18.5966	18.6717	18.4104	18.4694	18.425	18.4272	18.7102	18.2734	18.232	18.2364	18.9118	18.5886	17.811	18.8747	18.6878	18.3957	18.0262	18.56	18.0558	18.4011	18.5989
2-hydroxybutyric acid	GC/QQQ	-0.0357921	0.92909	20.2883	20.2525	Organic acids	C4H8O3	HMDB00008	C05984	18.7539	20.534	19.3757	18.9754	19.1033	20.9932	21.8385	20.899	21.7397	20.0339	21.3664	19.8465	19.4089	19.9388	16.7028	20.6725	18.5161	19.5386	20.3164	21.5892	21.0303	20.7012	22.7819	21.8332
PCae(16:1)	QTOF(+)	-0.035316	0.823381	21.0792	21.0439	Lipids	C24H48NO7P	HMDB10383	-	21.719	20.4028	21.4966	21.1675	21.4429	20.799	21.0773	20.9826	21.132	21.0443	20.7311	20.9548	21.0051	21.4227	21.1335	20.3821	21.5929	21.6281	21.0689	20.5982	20.9509	20.6069	21.0245	21.1124
Xylitol	GC/QQQ	-0.0299189	0.911246	15.1847	15.1548	Carbohydrates	C5H12O5	HMDB02917	C00379	14.9941	15.7486	15.0067	14.6214	15.1737	17.1387	15.3346	14.5947	14.8429	14.6699	14.8678	15.2238	16.3112	15.732	15.6161	14.7873	14.4803	13.9705	15.2233	15.3193	15.123	14.7928	14.7517	15.7502
Thymidine	QTOF(+)	-0.0276042	0.886549	15.9863	15.9587	Nucleosides	C10H14N2O5	HMDB00273	C00214	15.901	16.1557	16.2939	16.0685	16.1264	16.5075	15.1566	15.6317	16.3831	15.6891	15.9486	15.9738	16.653	17.1103	14.9219	15.7276	15.747	16.2092	15.567	15.9194	15.5334	16.2875	15.7931	16.0354
Uracil	GC/QQQ	-0.0161651	0.946766	16.162	16.1459	Bases	C4H4N2O2	HMDB00300	C00106	16.1163	16.9777	15.8925	15.5877	16.2612	17.6562	15.5953	15.3564	15.9888	15.2331	16.7159	16.5634	15.6404	16.5669	16.0929	16.136	15.6181	15.984	15.9891	16.8259	16.5108	16.4963	15.4688	16.4211
Alanine	GC/QQQ	-0.0134604	0.958745	24.0325	24.0191	Amino acids	C3H7NO2	HMDB01310;HMDB00161	C00133;C00041	24.6054	24.0849	24.2811	22.6972	24.9387	24.6238	23.9288	23.7505	23.2584	23.7575	24.7692	23.6947	24.5893	24.7781	23.5228	23.7654	23.1061	23.9771	25.2615	24.4289	23.8652	23.6827	23.5704	23.6813
Linolenic acid	QTOF(+)	-0.0101782	0.956639	21.265	21.2549	Fatty Acyls	C18H30O2	HMDB01388	C06427	21.7388	19.9169	21.4829	21.5453	21.7053	20.5655	21.622	21.3234	21.6738	21.0259	21.3426	21.238	20.6184	21.3808	20.7585	21.5148	21.2884	21.4938	21.2031	21.1933	20.9619	21.573	21.5644	21.508
Stearic acid	QTOF(+)	-0.00249289	0.982742	23.1831	23.1807	Fatty Acyls	C18H36O2	HMDB00827	C01530	23.3562	22.8107	23.4173	23.4259	23.2992	22.8829	23.244	23.2932	23.1491	23.0287	23.1397	23.1508	22.9311	23.3788	22.6047	23.3282	23.35	23.3045	23.2165	23.1764	23.0283	23.339	23.2638	23.2466
Linoleic acid	QTOF(+)	0.00991821	0.93227	24.164	24.1739	Fatty Acyls	C18H32O2	HMDB00673	C01595	24.3426	23.5683	24.3122	24.3355	24.3105	23.7662	24.3561	24.2109	24.3776	24.116	24.1484	24.1232	23.7682	24.345	23.9092	24.2303	24.1426	24.3178	24.125	24.1668	24.0287	24.3672	24.3319	24.3539
Malic acid	QTOF(+)	0.0103625	0.973885	21.2248	21.2352	Organic acids	C4H6O5	HMDB00156;HMDB00744	C00149;C00711	20.8692	20.7917	21.8489	21.5525	21.6514	22.3929	19.5289	20.3953	21.1157	21.2424	22.123	21.186	22.4179	21.4207	20.4552	21.5634	21.8183	20.4297	22.6809	21.058	20.5471	20.9622	19.8442	21.6247
Phosphoric acid	GC/QQQ	0.0179745	0.860428	24.0866	24.1046	Unclassified	H3O4P	HMDB01429;HMDB02142	C00009	24.3149	24.1554	24.0733	24.0534	24.0673	24.1892	24.0593	24.0416	24.087	23.8054	24.0758	24.1169	24.0633	24.6115	23.7239	24.1155	24.0988	24.103	24.2203	24.1542	24.0057	24.1039	24.1051	23.9499
Oleic acid	QTOF(+)	0.025337	0.816355	23.8409	23.8663	Fatty Acyls	C18H34O2	HMDB00207	C00712	24.0273	23.3603	23.9642	23.9662	23.9204	23.5316	23.9724	23.909	24.0867	23.9278	23.6793	23.7461	23.5928	24.0611	23.6248	23.7698	23.9875	23.973	23.8475	23.8186	23.7278	24.103	23.9739	23.9153
Palmitic acid	QTOF(+)	0.0262724	0.778238	23.6679	23.6942	Fatty Acyls	C16H32O2	HMDB00220	C00249	23.766	23.4334	23.8095	23.7601	23.7545	23.4899	23.7429	23.7192	23.787	23.5992	23.6045	23.5484	23.4495	23.7939	23.4823	23.7134	23.7953	23.7548	23.7305	23.7288	23.6553	23.8018	23.7435	23.6808
Cholic acid	QTOF(+)	0.0459407	0.933326	20.2312	20.2771	Steroids	C24H40O5	HMDB00619	C00695;C01558	19.8644	20.5504	20.2125	20.0017	19.7997	20.9663	22.0254	19.6374	19.3562	20.8635	19.345	20.1516	21.1223	15.0224	21.6049	21.2111	21.3274	19.1927	21.691	20.1756	19.8989	20.173	20.6854	21.2208
Guanosine	GC/QQQ	0.0561417	0.750812	14.3585	14.4146	Nucleosides	C10H13N5O5	HMDB00133	C00387	14.1245	13.8415	14.546	14.555	14.7679	13.6661	14.4452	14.2697	14.1099	15.1255	14.3	14.5506	13.8803	15.3325	14.176	13.8061	14.5674	14.3938	14.3069	15.0243	14.2467	14.4803	14.4454	14.316
Dodecenoic acid	QTOF(+)	0.0607544	0.749311	18.7046	18.7654	Fatty Acyls	C12H22O2	HMDB00529;HMDB10729;HMDB32248	-	18.9183	17.5591	17.9166	19.0611	18.8222	18.7486	18.923	18.859	19.2378	18.4901	18.7871	19.1328	19.0744	18.9574	17.5953	18.9725	18.8024	18.728	18.997	18.5295	18.4337	19.1636	19.1193	18.8116
Myristoleic acid	QTOF(+)	0.0645231	0.750299	21.1241	21.1887	Fatty Acyls	C14H26O2	HMDB02000	C08322	21.8072	19.5591	21.5441	21.3587	20.9977	20.665	21.3102	21.1554	21.6846	20.6239	21.2485	21.5355	20.7582	21.5903	20.8224	20.9819	21.3896	20.962	21.3365	20.9551	20.8378	21.4942	21.6558	21.4802
Eicosapentaenoic acid	QTOF(+)	0.0662176	0.777907	18.3787	18.4449	Fatty Acyls	C20H30O2	HMDB01999	C06428	19.1776	16.8808	18.8578	19.1765	19.0656	17.4642	18.3744	18.2718	18.3062	18.2091	18.4237	18.3367	17.5426	18.7982	17.8893	18.8762	18.7719	19.0203	18.2598	18.4001	18.2657	18.6954	18.3486	18.471
Phenylacetylglycine	QTOF(+)	0.074552	0.830443	18.2421	18.3167	Amino acids	C10H11NO3	HMDB00821	C05598	18.1434	19.5607	17.9173	18.3869	19.9612	17.1916	17.0749	17.179	18.442	17.5862	18.9114	18.5511	19.0174	17.361	16.625	18.9545	19.9048	18.1776	18.3669	18.8447	18.2702	18.2227	17.7718	18.2838
Palmitoleic acid	QTOF(+)	0.0781643	0.573088	23.5438	23.622	Fatty Acyls	C16H30O2	HMDB03229	C08362	23.8863	22.6446	23.6831	23.764	23.7684	23.3146	23.7574	23.5293	23.9103	23.3608	23.4295	23.4774	23.229	23.9215	23.3558	23.7118	23.6305	23.7345	23.6095	23.5252	23.3414	23.7589	23.8793	23.7664
Docosapentaenoic acid	QTOF(+)	0.0922759	0.579545	18.6707	18.763	Fatty Acyls	C22H34O2	HMDB01976;HMDB06528	C16513	19.2459	17.8582	19.0263	19.1523	18.8729	18.8391	18.473	18.4638	18.5649	18.5732	18.694	18.2848	18.0934	19.5038	18.49	18.9935	19.316	19.185	18.575	18.626	18.6373	18.9942	18.3178	18.4238
Oleic acid;Elaidic acid	GC/QQQ	0.104122	0.488508	19.3993	19.5034	Fatty Acyls	C18H34O2	HMDB00573;HMDB00207	C01712;C00712	19.486	19.2708	19.272	19.4408	19.1175	19.1714	19.4779	19.1293	19.868	19.414	19.6312	19.5127	19.094	20.6489	19.6469	19.6086	19.3058	19.4576	19.3589	19.326	19.1361	19.6302	19.4458	19.382
Ribose;Ribulose	GC/QQQ	0.111058	0.696251	15.3444	15.4555	Carbohydrates	C5H10O5	HMDB00283;HMDB00621;HMDB03371	C00121;C00309;C00508	15.2491	15.0027	13.8365	13.7484	16.6294	15.006	16.9916	15.8179	15.5668	15.0643	16.0777	15.1423	15.5005	15.3882	15.3815	16.0287	14.3206	15.2164	16.2045	15.6821	15.4233	15.1064	15.6404	15.5731
Galactose;Glucose;Mannose	GC/QQQ	0.116126	0.481652	24.1207	24.2369	Carbohydrates	C6H12O6	HMDB00143;HMDB33704;HMDB00122;HMDB03345;HMDB00516;HMDB00169	C00124;C01582;C00984;C01825;C00031;C00267;C00221;C00159	24.5641	23.8506	24.4125	24.2232	24.6895	24.0484	24.0139	24.077	23.3721	24.1087	24.1436	23.9453	24.1319	24.8013	24.8573	23.2221	24.5141	24.4	24.4374	24.2263	24.2075	24.1797	23.8537	24.011
Cholesterol	GC/QQQ	0.124955	0.440095	20.954	21.0789	Steroids	C27H46O	HMDB00067	C00187	21.6435	20.2125	21.3594	21.1491	21.2663	20.3259	21.0939	21.0273	20.8799	20.8253	21.1111	20.5535	20.548	21.4699	21.1156	20.6418	21.346	21.5015	21.0968	21.037	20.9976	21.0611	21.1251	21.0066
Arachidonic acid	QTOF(+)	0.126937	0.42959	21.8174	21.9444	Fatty Acyls	C20H32O2	HMDB01043	C00219	22.3666	20.772	22.0999	22.2367	22.0777	21.3758	21.9137	21.8378	21.8711	21.7525	21.9135	21.5921	21.3764	22.0927	21.5451	22.2716	22.2243	22.175	21.8591	21.9522	21.8832	22.0807	21.8932	21.979
PCae(15:0)	QTOF(+)	0.127869	0.508192	17.6486	17.7765	Lipids	C23H48NO7P	HMDB10381	-	18.2527	17.5126	18.3445	17.5369	17.7759	17.9078	17.3324	17.8826	17.375	17.5041	17.2066	17.1528	17.6211	18.8426	18.0974	16.6563	18.026	18.5833	17.7779	17.2023	17.8829	17.2753	17.484	17.869
Docosahexaenoic acid	QTOF(+)	0.139781	0.447893	21.0298	21.1695	Fatty Acyls	C22H32O2	HMDB02183	C06429	21.5115	19.7916	21.4567	21.5275	21.3384	20.5792	21.0715	21.0254	21.0409	21.0064	21.1822	20.8258	20.3577	21.5261	20.79	21.4548	21.5903	21.4228	20.9726	21.1296	21.1097	21.4125	21.0391	21.2292
Adenine	GC/QQQ	0.139872	0.272035	13.2017	13.3415	Bases	C5H5N5	HMDB00034	C00147	13.2582	13.1565	12.9481	13.0901	13.2858	13.0813	13.3444	13.0599	13.539	12.8596	13.3691	13.428	13.3999	13.6435	13.7298	13.5941	13.0748	12.9115	13.3965	13.4507	12.8058	13.3402	13.508	13.2436
Sebacic acid	GC/QQQ	0.157179	0.377334	15.9794	16.1366	Fatty Acyls	C10H18O4	HMDB00792	C08277	16.5981	15.6548	16.2615	16.0209	16.6923	15.8003	15.8399	15.9471	15.2309	15.9327	16.0329	15.7412	15.9902	16.9302	16.7182	15.1686	16.3935	16.3252	16.4191	16.0661	16.0852	16.0062	15.6857	15.8505
Arabinose	GC/QQQ	0.15741	0.498408	15.9245	16.0819	Carbohydrates	C5H10O5	HMDB00646	C00216;C00259	16.9002	16.2472	15.817	15.0808	16.1011	16.9603	15.5273	15.5063	16.0807	15.2395	16.3109	15.3224	15.7809	16.7556	17.6903	16.3707	15.6247	15.7144	16.0412	15.9558	16.0679	15.7773	15.5785	15.6252
Aspartic acid	GC/QQQ	0.16147	0.348094	15.4693	15.6308	Amino acids	C4H7NO4	HMDB06483;HMDB00191	C00402;C00049	16.0241	15.6948	15.4019	15.6402	15.1307	15.8961	15.4722	15.1261	15.504	14.5193	16.0233	15.199	16.0231	16.1519	15.7643	15.9536	15.1398	15.6138	16.1001	15.6465	14.8638	15.5776	15.2733	15.4614
Allantoin	GC/QQQ	0.162461	0.465152	15.582	15.7445	Organic acids	C4H6N4O3	HMDB00462	C02350;C01551	15.4344	16.5333	15.0748	14.7931	16.0963	16.2912	14.8844	15.3977	15.9229	15.2249	15.8019	15.5292	15.9019	16.1305	16.2263	15.1428	15.7246	15.223	16.5211	16.304	15.9139	15.6107	14.9445	15.2903
Heptadecenoic acid	QTOF(+)	0.165463	0.529476	17.6195	17.785	Fatty Acyls	C17H32O2	HMDB31046;HMDB60038	C16536	16.5716	15.4591	18.107	18.0394	18.0711	17.4796	18.0687	17.8856	18.1298	17.8379	18.0027	17.7822	17.6064	18.1754	17.7647	16.5277	17.9524	18.1225	17.9732	18.0366	17.8198	18.2183	18.2119	17.0113
Eicosenoic acid	QTOF(+)	0.174544	0.517024	17.3742	17.5488	Fatty Acyls	C20H38O2	HMDB02231	C16526	17.225	16.5776	17.8683	17.7961	17.7542	17.2003	17.8824	17.1836	17.232	17.381	17.0853	17.3048	16.4621	18.6299	16.5233	17.7561	18.2178	19.1788	17.0075	16.9803	17.153	17.4965	16.8852	18.2948
Uric acid	GC/QQQ	0.191512	0.509189	16.5484	16.7399	Bases	C5H4N4O3	HMDB00289	C00366	16.8284	16.6573	16.4955	17.1727	17.1735	17.6936	15.8136	15.6546	15.9832	14.4017	17.0383	17.6679	17.4841	17.0292	18.2952	16.6665	17.3594	17.2668	16.8194	15.9264	15.8743	16.8829	15.1542	16.1201
Dihomo-linolenic acid	QTOF(+)	0.211249	0.242975	18.5134	18.7247	Fatty Acyls	C20H34O2	HMDB02925	C03242	19.1934	17.6488	19.0432	19.1025	18.7385	17.9968	18.4091	18.345	18.4191	18.534	18.5172	18.2138	18.0849	19.307	18.3341	18.9883	19.4161	18.9945	18.587	18.5941	18.6524	18.8379	18.4137	18.4864
Glycine	GC/QQQ	0.214498	0.327037	19.8842	20.0987	Amino acids	C2H5NO2	HMDB00123	C00037	19.7713	20.0909	19.7289	19.7083	20.1851	20.5915	19.8877	19.5989	21.0346	18.5731	20.0539	19.3864	20.3447	20.5922	20.8271	20.5425	19.9774	19.7134	20.7072	20.0366	19.7986	19.6096	19.4876	19.5479
Tyrosine	GC/QQQ	0.226519	0.285217	20.1035	20.33	Amino acids	C9H11NO3	HMDB00158	C00082	20.145	20.0109	20.4805	20.2831	20.4236	21.4058	19.7868	19.4696	19.9299	18.7133	20.7739	19.8199	20.1187	21.4655	21.0473	20.2197	20.1361	20.6677	20.389	20.2283	20.2242	20.008	19.6699	19.7863
Pyruvic acid;Oxaloacetic acid	GC/QQQ	0.232755	0.306384	19.3539	19.5867	Organic acids	C4H4O5;C3H4O3	HMDB00223;HMDB00243	C00036;C00022	20.2435	19.3456	19.8276	18.5897	19.9119	20.1582	18.4098	18.9177	18.9502	18.758	19.7331	19.4018	20.1335	20.3909	19.6724	19.1739	20.6183	19.9015	20.2074	19.2738	19.1599	19.2503	18.216	19.0422
Hippuric acid	QTOF(+)	0.268708	0.366534	17.751	18.0197	Unclassified	C9H9NO3	HMDB00714	C01586	17.8978	19.3303	17.73	17.7778	19.1019	17.7849	15.9166	16.7314	18.2067	17.2445	18.3444	16.946	18.7336	18.2432	17.3636	18.704	19.3802	18.1719	18.7866	17.2247	17.1014	17.7945	16.903	17.8303
O-phosphoethanolamine	GC/QQQ	0.284888	0.0866569	19.4236	19.7085	Organic acids	C2H8NO4P	HMDB00224	C00346	20.2257	19.2582	19.7133	19.4571	19.8539	18.7957	19.6165	19.2035	19.627	18.429	19.7242	19.1795	19.3125	19.9445	19.6851	19.7757	19.64	19.8035	19.7644	19.9144	19.748	19.7453	19.6322	19.5369
Arabitol	GC/QQQ	0.311698	0.108152	13.8708	14.1824	Carbohydrates	C5H12O5	HMDB01851;HMDB00568	C00532;C01904	14.3246	14.0031	13.7011	13.3549	14.1419	14.5275	13.5486	13.4712	14.2688	13.0331	14.5222	13.5521	13.7014	14.4175	14.9574	14.3572	13.8807	13.6195	14.3609	14.6219	14.2404	13.9444	14.0401	14.0477
Threonic acid	GC/QQQ	0.312951	0.171728	13.2794	13.5924	Carbohydrates	C4H8O5	HMDB00943	C01620	13.571	13.9142	13.0679	12.5844	13.7005	14.0683	13.1036	12.9434	13.8974	12.4433	13.4935	12.5657	13.9676	14.6743	13.4734	13.1219	13.1849	13.514	14.5114	13.3951	13.3955	13.1838	12.9553	13.7315
Lysine	GC/QQQ	0.318772	0.100268	21.3261	21.6449	Amino acids	C6H14N2O2	HMDB03405;HMDB00182	C00739;C00047	21.3449	22.0036	21.0542	20.8381	21.3233	21.5172	21.1427	21.3013	21.7046	20.5135	21.6599	21.5101	21.7429	22.8314	22.297	21.229	21.3243	21.3444	21.48	21.8652	21.6042	21.1677	21.3747	21.4778
Erythritol	GC/QQQ	0.34217	0.0882231	14.185	14.5272	Carbohydrates	C4H10O4	HMDB02994	C00503	14.2416	14.5315	13.9917	13.7051	14.4457	15.3262	14.6202	13.6538	14.4365	13.4579	14.3884	13.422	14.8488	15.0736	14.9062	14.2526	14.5462	14.9432	15.1669	14.3956	14.2608	13.9523	13.9749	14.0055
Ribitol	GC/QQQ	0.355584	0.0604353	15.5172	15.8728	Carbohydrates	C5H12O5	HMDB00508	C00474	14.989	16.1577	15.2579	14.7597	15.8939	16.2414	15.5088	15.3887	16.1201	14.73	15.9446	15.2149	16.2521	16.1744	15.8837	15.7156	15.6251	15.4464	15.9727	15.9902	16.056	15.7368	15.6535	15.967
Lactic acid	GC/QQQ	0.379511	0.0359029	24.7492	25.1287	Organic acids	C3H6O3	HMDB01311;HMDB00190	C00256;C00186	25.0108	24.9207	24.643	23.8465	24.6742	25.2483	24.4164	24.5795	24.796	24.4199	25.4795	24.9554	25.4389	25.4231	25.0781	25.175	25.1069	24.7218	25.8085	25.0654	25.1436	25.1181	24.3716	25.0933
Homoserine	GC/QQQ	0.421127	0.106042	14.6524	15.0736	Amino acids	C4H9NO3	HMDB00719	C00263	14.726	14.9515	14.6586	14.2407	14.5724	15.3485	14.5032	14.6855	14.6157	14.1125	14.7585	14.6562	15.3221	16.132	16.4952	14.7657	14.1511	13.954	16.0626	15.4143	14.2988	14.5214	14.812	14.9535
Asparagine	GC/QQQ	0.42474	0.0620609	15.182	15.6067	Amino acids	C4H8N2O3	HMDB00168	C00152	15.474	15.5193	15.3062	14.9473	15.5991	16.1885	14.9154	14.6112	15.1899	14.123	15.6819	14.6277	15.8483	16.5987	16.4995	15.3002	14.9312	15.2173	16.1927	15.739	15.2298	14.8356	15.614	15.2743
Fumaric acid	GC/QQQ	0.433104	0.0482476	18.5843	19.0174	Organic acids	C4H4O4	HMDB00134	C00122	17.7465	18.5715	18.2774	17.955	17.8318	18.8158	19.2679	18.6738	19.3775	18.5456	19.5541	18.3949	19.0393	18.8007	18.1693	19.7232	18.4322	18.0719	20.0303	19.4307	18.7522	18.6327	19.6149	19.5117
Citrulline	GC/QQQ	0.433452	0.038735	16.7762	17.2097	Amino acids	C6H13N3O3	HMDB00904	C00327	16.923	17.5917	16.2666	16.2996	16.9777	16.7866	16.5332	16.6952	17.2554	16.1336	17.1289	16.7233	17.4102	18.3933	17.6765	17.1358	16.6762	16.8102	17.5975	17.5352	17.0356	16.7045	16.7911	16.7502
Urea	GC/QQQ	0.449564	0.0112776	27.8694	28.319	Organic acids	CH4N2O	HMDB00294	C00086	27.9268	28.1651	27.6632	27.1642	27.2194	28.32	28.2177	27.6691	28.6424	27.3741	28.2235	27.8472	28.2095	28.7284	27.9629	28.0863	27.993	28.0208	27.9279	28.6951	28.4336	28.4679	28.7752	28.527
Putrescine	GC/QQQ	0.453249	0.0513932	15.8341	16.2874	Unclassified	C4H12N2	HMDB01414	C00134	15.6961	16.5641	15.4647	15.6944	15.9465	16.0432	14.9689	15.7657	16.2601	15.0142	16.3196	16.2722	16.1089	17.0918	16.9752	15.6267	16.6013	16.4032	15.376	16.1238	15.7937	17.274	16.0031	16.071
Indole-3-propionic acid	QTOF(+)	0.461294	0.45291	17.7679	18.2292	Indoles	C11H11NO2	HMDB02302	-	18.6845	12.6223	18.8429	18.6091	18.3179	18.9879	17.2508	18.1317	18.5099	17.7298	17.5469	17.9812	21.1644	17.3425	17.2652	17.2901	18.3613	17.3985	20.5867	17.9515	16.6842	17.5747	18.7282	18.4029
Ornithine	GC/QQQ	0.474149	0.0332715	21.8487	22.3229	Amino acids	C5H12N2O2	HMDB03374;HMDB00214	C00077;C00515	22.0778	22.3318	21.6617	21.457	21.7136	22.8066	21.6288	21.4895	22.2921	21.0568	22.0784	21.5905	22.7156	23.7122	22.9713	22.2028	21.7834	21.9454	22.6035	22.4676	22.0074	21.6407	21.7424	22.0823
2-oxoglutaric acid	GC/QQQ	0.47623	0.135507	16.1999	16.6762	Organic acids	C5H6O5	HMDB00208	C00026	15.5727	15.967	16.3408	16.0939	15.7747	17.499	15.9383	15.334	16.5409	16.3655	17.213	15.7594	17.7866	16.8742	17.0251	17.2015	17.7479	16.5967	18.0742	16.0503	16.3232	16.0064	14.7785	15.6496
5-aminovaleric acid	GC/QQQ	0.49217	0.00185334	15.3075	15.7997	Amino acids	C5H11NO2	HMDB03355	C00431	15.3333	15.2415	15.087	14.7688	14.8226	15.634	15.5044	15.4762	15.5102	14.8978	15.8741	15.5402	15.6995	16.3401	16.0291	15.5675	15.1499	15.4166	15.88	16.0644	15.8109	15.8148	15.8734	15.95
Cytosine	GC/QQQ	0.501411	0.00223319	12.4983	12.9997	Bases	C4H5N3O	HMDB00630	C00380	12.329	12.6234	12.5932	12.216	12.0746	12.7464	12.381	12.4551	12.9328	12.424	12.7756	12.4282	13.5094	13.4811	13.1245	12.6677	12.3468	12.538	13.5322	12.8509	12.7399	12.8945	13.1804	13.1307
Ketoisocaproic acid	GC/QQQ	0.50475	0.0157341	13.3955	13.9002	Organic acids	C6H10O3	HMDB00695	C00233	13.0823	12.8884	13.3192	12.7677	12.4963	14.3169	13.5266	13.5097	14.1774	12.8438	14.2493	13.5681	13.6695	14.0092	14.4993	13.9037	13.6011	14.0302	14.0864	14.1024	13.8078	13.8361	13.5003	13.7567
Glycerol	GC/QQQ	0.507137	0.0108088	22.6356	23.1428	Carbohydrates	C3H8O3	HMDB00131	C00116	22.43	22.5195	22.4207	21.9621	22.1874	22.7281	22.8797	22.3646	23.4446	22.4536	23.4008	22.8367	22.2889	24.1741	23.6354	23.0006	22.7906	22.8773	23.083	23.2727	22.9508	23.2256	23.2537	23.1607
Methylindole-3-acetic acid	QTOF(+)	0.516724	0.429975	17.7125	18.2292	-	-	-	-	18.6845	11.9571	18.8429	18.6091	18.3179	18.9879	17.2508	18.1317	18.5099	17.7298	17.5469	17.9812	21.1644	17.3425	17.2652	17.2901	18.3613	17.3985	20.5867	17.9515	16.6842	17.5747	18.7282	18.4029
Taurine	GC/QQQ	0.517823	0.0395967	17.6516	18.1694	Organic acids	C2H7NO3S	HMDB00251	C00245	17.7708	18.0088	17.0004	16.7791	17.3068	18.2086	17.4307	17.2213	19.0073	16.8462	18.6406	17.5987	17.6394	18.366	17.8872	18.4415	17.5499	17.3402	18.8397	18.5234	17.7706	18.3912	19.094	18.1901
Serine	GC/QQQ	0.517825	0.088925	17.5387	18.0565	Amino acids	C3H7NO3	HMDB00187;HMDB03406	C00065;C00740	17.6026	17.8966	17.6648	16.6789	17.7894	18.7584	17.7814	17.4594	16.8337	17.095	17.6279	17.2761	18.2748	19.2218	19.7346	17.9508	16.6228	17.4997	19.082	18.2879	17.0405	17.601	17.7334	17.6288
Beta-alanine	GC/QQQ	0.519069	0.0776853	15.5495	16.0686	Amino acids	C3H7NO2	HMDB00056	C00099	15.0882	17.1103	14.798	14.2013	15.0858	16.721	15.5922	15.2427	16.4409	14.629	16.2318	15.4531	15.9548	16.6355	16.693	15.6613	15.2961	15.569	16.2101	16.5921	15.9935	16.345	15.8465	16.026
Ursodeoxycholic acid	QTOF(+)	0.525652	0.0728212	17.5694	18.0951	Steroids	C24H40O4	HMDB00946	C07880	17.7787	17.8173	17.8231	17.1909	17.8643	17.5447	17.7531	17.2079	17.1533	18.6059	16.5609	17.5333	19.0567	16.8306	19.0043	18.5024	18.1865	17.2321	19.1717	18.2038	17.4891	17.0412	18.9473	17.4756
Ketoisovaleric acid	GC/QQQ	0.565347	0.00582779	14.2816	14.847	Organic acids	C5H8O3	HMDB00019	C00141	14.0455	14.1969	14.0676	13.7715	13.7777	15.1629	14.2759	14.2782	14.9713	13.4122	15.0174	14.4023	14.8498	15.1953	15.541	14.7497	14.6695	14.9987	15.0066	14.8371	14.6068	14.8344	14.3891	14.4856
Glutamic acid	GC/QQQ	0.572623	0.00299988	17.9838	18.5564	Amino acids	C5H9NO4	HMDB03339;HMDB00148	C00025;C00302;C00217	17.9862	18.3089	17.8053	18.0955	17.6025	19.0687	17.5369	17.6158	18.2496	17.1468	18.6772	17.7117	18.7687	18.7702	18.6878	18.9817	18.1481	18.3278	18.7688	18.5603	18.3381	18.6415	18.2965	18.3869
4-hydroxyproline	GC/QQQ	0.605845	0.0094869	17.8259	18.4317	Amino acids	C5H9NO3	HMDB00725	C01157	17.6877	19.1168	17.8064	17.3065	17.8685	18.5833	17.7211	17.7734	18.082	16.9488	18.0595	16.9561	18.8549	19.5076	19.3337	18.3935	18.0777	18.5561	18.6759	18.2129	18.0845	17.4721	18.1615	17.8501
Proline	GC/QQQ	0.609185	0.0900503	20.6176	21.2268	Amino acids	C5H9NO2	HMDB03411;HMDB00162	C00763;C00148	20.4013	20.1743	20.2966	19.6017	21.6326	21.4469	20.9947	20.3209	20.5099	19.7331	22.2765	20.0227	21.2891	22.1133	23.4112	20.7966	19.9463	20.6104	21.8631	21.6426	20.3469	20.5709	21.0245	21.1063
Glyceric acid	GC/QQQ	0.619362	0.00149595	17.621	18.2403	Carbohydrates	C3H6O4	HMDB00139	C00258	17.3814	18.1496	16.8675	16.5467	17.0874	17.4404	18.0157	17.9993	18.43	17.61	18.4357	17.4879	18.1865	18.6392	17.8545	18.3218	17.5173	17.5563	18.4044	18.4886	18.3323	18.4352	18.6964	18.4517
5-oxoproline	GC/QQQ	0.627058	0.00108212	20.5127	21.1397	Amino acids	C5H7NO3	HMDB00805;HMDB00267	C02237;C01879	20.6582	20.5752	20.1708	20.147	20.1465	20.6152	20.3964	20.5871	21.34	20.0768	20.9293	20.5097	21.5825	21.2601	21.0312	21.4839	20.3859	20.4988	21.8409	21.1495	21.2283	20.6217	21.3515	21.2426
Isoleucine	GC/QQQ	0.647341	0.0382373	22.1789	22.8263	Amino acids	C6H13NO2	HMDB00172	C00407	22.0284	21.3329	21.9094	21.3181	22.2371	22.0772	23.0253	22.4999	22.051	21.7199	23.5782	22.3697	22.0816	23.6266	24.2449	22.7676	20.7658	22.3818	22.9638	23.919	22.5428	22.468	23.0984	23.0551
Threonine	GC/QQQ	0.655917	0.0153789	20.5076	21.1635	Amino acids	C4H9NO3	HMDB00167	C00188	20.7436	20.5408	20.9195	19.4309	20.4914	21.3618	20.677	20.4736	20.3247	19.9302	20.7438	20.4536	21.1233	22.5089	22.5846	20.6076	19.9173	21.0803	21.1966	21.2638	20.5428	20.9039	21.2057	21.0271
Leucine	GC/QQQ	0.65761	0.0345685	19.684	20.3416	Amino acids	C6H13NO2	HMDB00687	C00123	19.5372	18.8758	19.4556	18.9299	19.9441	19.4577	20.3482	19.8552	19.5098	19.1921	21.0588	20.0432	19.5799	21.0748	22.0425	20.2165	18.461	19.9247	20.3325	21.2553	20.0988	19.9676	20.6437	20.5015
Creatine	GC/QQQ	0.693138	0.0287546	18.763	19.4561	Amino acids	C4H9N3O2	HMDB00064	C00300	19.3328	16.8126	19.0404	19.0246	19.4578	20.0742	18.6998	18.4851	19.1334	17.4002	19.5044	18.1898	19.2625	20.4763	20.1633	18.6249	19.2706	19.9932	19.8058	19.736	18.7535	18.9433	19.1344	19.3093
Valine	GC/QQQ	0.713837	0.00166346	23.5552	24.2691	Amino acids	C5H11NO2	HMDB00883	C00183	23.7614	23.6269	23.6263	22.7514	23.4557	23.4955	24.1277	23.4045	23.4958	23.0351	24.1539	23.7285	24.0964	24.9532	25.1443	24.2303	22.8735	24.0391	24.1848	24.7261	24.3259	24.0538	24.3625	24.2387
Fructose	GC/QQQ	0.728459	0.00722145	17.7578	18.4862	Carbohydrates	C6H12O6	HMDB00660	C00095;C02336	17.4806	17.3504	16.807	16.3952	17.4772	16.8566	19.2687	18.8475	18.3318	18.6845	18.7894	16.8042	18.5283	18.8827	18.3138	18.0667	17.6745	18.8452	18.8711	18.7989	18.6289	18.1919	18.3943	18.6383
Glycerol-3-phosphate	GC/QQQ	0.758352	0.000101831	15.7167	16.4751	Lipids	C3H9O6P	HMDB00126	C00093	16.3034	15.4707	15.5775	15.8377	15.805	14.8697	15.8055	15.5158	16.2782	15.4934	16.2134	15.4306	16.047	17.09	16.4317	16.6001	16.3849	16.3349	17.0497	16.6012	16.4775	16.0669	16.2929	16.3244
Histidine	GC/QQQ	0.802339	0.0094401	19.2216	20.0239	Amino acids	C6H9N3O2	HMDB00177	C00135	19.3588	19.9913	18.5569	18.3802	19.3591	19.6297	19.1161	19.113	19.2163	18.6774	19.9892	19.271	20.2216	21.6444	21.7573	19.3323	19.5811	19.139	20.0893	20.4345	19.7091	19.036	19.6199	19.7226
Xylose	GC/QQQ	0.808837	0.0856879	15.8263	16.6351	Carbohydrates	C5H10O5	HMDB00098	C00181	18.0673	17.1526	16.7513	15.2562	15.3958	17.067	14.7317	15.2056	15.8321	14.4655	15.7043	14.2863	16.3818	18.4005	19.6873	17.8541	15.1963	15.518	17.0663	17.1357	16.5433	16.1459	14.7773	14.9154
Pantothenic acid	GC/QQQ	0.819288	0.000545493	15.0249	15.8442	Amino acids	C9H17NO5	HMDB00210	C00864	14.9332	15.5462	14.4444	13.6817	14.793	15.1938	15.2509	15.2772	15.9534	15.0404	15.7984	14.3865	15.3887	16.2596	15.3082	15.6864	14.8164	15.1303	16.569	16.5681	16.0426	16.0213	16.2644	16.0758
Cystine;Cysteine	GC/QQQ	0.84462	0.100026	11.9568	12.8014	Amino acids	C3H7NO2S;C6H12N2O4S2	HMDB00574;HMDB03417;HMDB00192	C00097;C00793;C00491	13.5197	9.68858	13.6043	13.5649	13.9677	12.7148	11.4118	10.6164	11.7272	9.88199	12.7809	10.003	13.0908	15.2722	14.9391	11.9499	13.4562	14.8602	13.7161	12.0403	11.4853	11.6894	10.4867	10.6306
Glutamine	GC/QQQ	0.856482	0.000549485	20.7134	21.5699	Amino acids	C5H10N2O3	HMDB00641;HMDB03423	C00064;C00819	21.0604	20.6324	20.2321	20.3253	20.7149	20.6853	20.4623	20.8567	21.6317	19.9631	21.0975	20.8992	22.0467	22.0605	22.4084	21.5873	21.0949	20.5225	22.1943	21.4965	21.7722	20.6328	21.4767	21.5459
Shikimic acid	GC/QQQ	0.901521	0.000180188	13.9427	14.8442	Unclassified	C7H10O5	HMDB03070	C00493	14.1483	13.9995	13.5575	13.4877	13.7007	13.8503	13.5999	14.1306	14.8809	13.4904	14.3244	14.1419	15.1141	15.446	15.541	14.7346	14.5661	13.9466	15.5028	14.8767	15.22	13.8372	14.6652	14.6798
Hypotaurine	GC/QQQ	1.03694	0.00519049	14.2458	15.2827	Organic acids	C2H7NO2S	HMDB00965	C00519	13.4102	15.0557	13.6989	13.8249	13.9621	15.9286	13.7639	13.5561	14.628	13.281	15.9738	13.8662	16.4873	16.4035	15.317	14.9791	14.6114	14.5588	16.5143	15.0798	14.6578	15.4833	14.585	14.7154
Niacinamide	GC/QQQ	1.0476	5.42482e-05	16.5803	17.6279	Unclassified	C6H6N2O	HMDB01406	C00153	17.1253	16.2629	16.5636	15.4291	16.1399	16.3919	17.0621	16.5261	16.2232	16.2885	17.941	17.0099	17.2828	18.0463	17.4747	17.6974	16.4937	17.2342	17.4058	18.5235	17.9394	17.4931	17.7017	18.242
2-hydroxyglutaric acid	GC/QQQ	1.06643	0.00128827	15.173	16.2394	Organic acids	C5H8O5	HMDB00606;HMDB59655	C02630;C01087	14.5882	15.8022	14.3722	14.1248	15.1241	16.0204	15.5829	14.9275	16.4731	14.7773	15.5624	14.7208	16.8922	15.9461	16.2668	17.3415	16.3818	15.5426	17.688	16.1298	15.8894	15.9449	14.9995	15.8503
Deoxycholic acid	GC/QQQ	1.38091	0.0431534	12.4093	13.7902	Steroids	C24H40O4	HMDB00626	C11171;C04483	13.0742	11.2718	11.9529	11.2411	12.3535	15.4494	11.6087	11.3265	12.6334	11.6184	12.4431	13.9384	17.9845	14.2603	12.7431	13.7856	11.8207	11.5209	17.1458	13.0178	13.0484	12.9593	12.6674	14.5284

## Sheet: liver
name	METHOD	logFold Change KO vs WT	P.Value	mean_WT_log2	mean_Atg4bKO_log2	class	MF	HMDB	KEGG	WT1(M)	WT2(M)	WT3(M)	WT4(M)	WT5(M)	WT6(M)	WT7(F)	WT8(F)	WT9(F)	WT10(F)	WT11(F)	WT12(F)	ATG4BKO1(M)	ATG4BKO2(M)	ATG4BKO3(M)	ATG4BKO4(M)	ATG4BKO5(M)	ATG4BKO6(M)	ATG4BKO7(F)	ATG4BKO8(F)	ATG4BKO9(F)	ATG4BKO10(F)	ATG4BKO11(F)	ATG4BKO12(F)
Niacinamide	QTOF(+)	-2.19288	0.262796	24.3324	22.1395	Unclassified	C6H6N2O	HMDB01406	C00153	24.7222	23.8928	24.6134	24.2118	24.6907	24.7308	24.6504	24.6369	24.1224	23.9532	23.8833	23.8806	24.5328	24.0875	24.8269	23.8686	24.0352	0.532566	23.9304	23.9805	24.6269	22.5357	23.9713	24.7458
Acetylcarnitine	QTOF(+)	-1.17075	0.237147	16.536	15.3652	Fatty Acyls	C9H17NO4	HMDB00201	C02571	17.9868	18.0982	19.099	16.6242	14.8865	15.0907	12.2765	18.9487	20.8161	12.8069	15.003	16.7952	13.071	13.2948	15.8231	15.3405	18.3136	17.9915	17.5943	16.4948	12.5636	12.4093	17.5392	13.9474
Kynurenine	QTOF(+)	-1.13702	0.398484	16.5592	15.4222	Unclassified	C10H12N2O3	HMDB00684	C00328	16.2715	16.9895	18.2207	16.0099	17.7782	16.3099	16.6302	16.8594	17.1929	15.9388	15.7348	14.7749	15.5423	18.2027	16.0238	17.1197	17.9044	16.7175	16.6663	16.4838	15.5382	0.532566	17.1811	17.1541
Cholic acid	GC/QQQ	-1.07804	0.180283	17.6179	16.5399	Steroids	C24H40O5	HMDB00619	C00695;C01558	16.5542	15.5164	18.9598	15.5839	20.7218	18.3182	16.3544	19.6208	20.4759	16.3046	18.8166	14.1882	17.3864	16.3994	16.4354	15.7441	16.3749	15.725	15.5481	13.8292	15.0083	20.1899	16.7753	19.0622
GMP	QTOF(+)	-0.911954	0.108035	21.7597	20.8478	Nucleotides	C10H14N5O8P	HMDB01397	C00144	21.4587	22.8035	21.1048	22.4542	21.6155	21.8223	22.3816	21.7731	22.4074	20.5949	20.5515	22.1494	21.9909	19.6212	22.4031	21.5637	18.8904	16.4428	22.5603	21.81	22.0115	21.2683	21.7534	19.8577
Leucylproline	QTOF(+)	-0.864514	0.647169	12.0137	11.1492	Peptides	C11H20N2O3	HMDB11175	-	12.1886	15.2366	12.1526	11.98	13.2397	10.5974	13.4643	0.532566	17.7406	11.1493	11.2405	14.6426	13.7053	13.3576	16.2523	13.6818	11.8677	0.532566	11.2719	13.5365	11.255	13.5846	14.2126	0.532566
2-oxoglutaric acid	QTOF(+)	-0.848467	0.237455	18.6456	17.7971	Organic acids	C5H6O5	HMDB00208	C00026	19.8109	18.3811	18.7555	17.7494	19.0326	19.2173	19.3308	17.9246	19.2282	16.7237	18.3084	19.2849	17.9702	21.0197	20.2002	16.1309	14.2467	18.5557	19.8944	14.283	18.5926	19.4125	18.0634	15.1965
Succinic acid	QTOF(+)	-0.661409	0.246571	20.9147	20.2533	Organic acids	C4H6O4	HMDB00254	C00042	21.0412	22.6816	21.0812	20.2189	21.3428	21.9938	21.6373	20.5334	19.8866	19.6668	20.7166	20.1759	20.3953	19.3486	18.2161	20.8937	18.8204	21.9604	22.6771	20.8537	16.625	20.9635	21.8998	20.3856
Ascorbic acid	QTOF(+)	-0.651598	0.627781	19.9257	19.2741	Unclassified	C6H8O6	HMDB00044	C00072	22.9592	21.5352	17.5506	18.8187	19.9319	11.1187	19.2386	20.2029	21.484	22.2774	21.61	22.3809	19.028	19.8133	20.2804	22.0524	23.3044	17.3804	23.0196	21.4246	20.9467	12.3433	14.3518	17.3438
AMP	QTOF(+)	-0.637272	0.26424	24.6185	23.9812	Nucleotides	C10H14N5O7P	HMDB00045	C00020	24.0321	25.7481	23.8916	25.5947	24.1904	24.6296	24.9852	24.4631	25.4342	23.2648	23.9381	25.2495	24.9432	23.6641	25.5926	24.279	22.2711	18.8013	25.3583	24.4432	24.237	24.3993	24.641	25.1442
Adenosine	LC/QQQ	-0.59958	0.0229366	14.4727	13.8731	Nucleotides	C10H13N5O4	HMDB00050	C00212	15.095	14.9882	13.9472	14.2758	13.9952	14.4802	14.4304	14.5655	14.6593	14.3441	14.4422	14.4495	13.5491	13.7395	13.02	14.2496	12.1103	13.9624	15.1502	13.9151	14.1656	14.9071	14.4554	13.2535
S-lactoylglutathione	QTOF(+)	-0.597271	0.429626	19.3749	18.7776	Peptides	C13H21N3O8S	HMDB01066	C03451	20.4417	20.2226	19.9967	19.8401	18.0104	17.9579	17.1856	16.5772	18.8188	21.7375	20.0521	21.6578	19.4796	16.0194	16.8596	20.228	18.4797	13.6149	19.8856	19.421	20.9197	19.0284	20.8794	20.5159
Proline betaine	QTOF(+)	-0.569793	0.56314	16.4661	15.8963	Amino acids	C7H13NO2	HMDB04827	C10172	15.5806	15.7944	17.5497	16.8058	18.2657	14.8235	12.9249	19.2055	18.4506	16.8258	16.8858	14.4811	8.45604	17.0939	16.1024	15.888	14.1251	18.4714	14.504	14.1661	16.169	17.2483	19.3024	19.2293
Carnitine C5:0	QTOF(+)	-0.483547	0.307639	16.1033	15.6198	Fatty Acyls	C12H23NO4	HMDB00688	-	16.5774	15.9443	15.7552	16.8332	16.9865	14.6494	15.5761	15.3293	18.3018	16.2594	15.5992	15.4281	12.7131	16.5374	15.4859	16.4247	16.2671	15.951	16.6205	13.2724	15.4901	16.1788	16.7101	15.7863
Deoxycholic acid	GC/QQQ	-0.45385	0.525247	13.8879	13.434	Steroids	C24H40O4	HMDB00626	C11171;C04483	13.1321	11.7494	15.4508	12.563	17.3758	13.0779	12.0192	17.1837	13.3289	13.8983	14.6848	12.1903	12.8145	14.3993	12.2467	12.8141	14.1279	12.0549	12.622	12.4887	12.8548	17.2289	12.1292	15.4271
2-hydroxyglutaric acid	GC/QQQ	-0.442419	0.406243	17.6457	17.2033	Energy	C5H8O5	HMDB00606	C02630	18.4495	18.9793	17.8718	18.3957	16.5607	15.3319	18.6826	16.3761	18.9702	18.5432	17.7391	15.8485	18.451	16.1721	16.1227	18.4831	18.4062	16.1858	15.4966	15.3956	16.5512	18.3956	18.4209	18.3589
Glycerophosphorylcholine	QTOF(+)	-0.435956	0.587085	20.8546	20.4187	Lipids	C8H20NO6P	HMDB00086	C00670	20.0612	22.7085	20.3914	23.2805	18.7423	22.1132	20.6408	20.0762	22.6221	17.4074	20.0255	22.1862	21.2802	17.8124	24.0121	19.8378	15.877	22.5126	20.3559	20.8121	19.5469	19.7335	20.9994	22.2438
Uric acid	GC/QQQ	-0.432001	0.278862	17.9642	17.5322	Nucleotides	C5H4N4O3	HMDB00289	C00366	17.3177	19.3258	18.2251	17.899	18.7476	17.196	18.4004	18.5128	18.1177	16.199	17.83	17.7995	18.1568	18.7039	19.4718	18.0842	15.9728	16.9378	17.3377	17.1565	15.7291	18.6887	17.663	16.484
CoA	LC/QQQ	-0.301054	0.232952	16.0013	15.7003	Cofactors and vitamins	C21H36N7O16P3S	HMDB01423	C00010	15.8764	16.6953	16.144	15.8759	15.132	15.795	15.9836	16.2844	16.2118	15.1954	16.126	16.6958	16.0215	15.1268	16.1616	16.143	13.9147	16.0324	15.9587	15.713	15.0604	15.8959	16.5281	15.8468
UMP	QTOF(+)	-0.277645	0.470596	22.4178	22.1401	Nucleotides	C9H13N2O9P	HMDB00288	C00105	22.3823	23.7078	21.0724	23.472	21.6927	22.4022	22.9929	22.2773	23.7605	21.0764	21.5516	22.6248	22.7208	20.5554	23.4587	21.7893	20.901	22.7309	23.0428	21.9162	22.2216	21.5916	21.5692	23.1836
ADP	LC/QQQ	-0.223975	0.489463	15.9791	15.7552	Nucleotides	C10H15N5O10P2	HMDB01341	C00008	16.2906	16.3287	12.7159	16.0817	15.6472	16.1661	16.1302	16.7949	16.4122	16.4028	16.0806	16.6989	15.465	14.6662	16.0322	16.2544	15.7855	15.7197	16.3732	15.3586	15.9351	15.5816	16.2704	15.6201
Gamma-glutamylleucine	QTOF(+)	-0.223788	0.73795	17.9631	17.7393	Peptides	C11H20N2O5	HMDB11171	-	15.2531	17.1436	15.4381	19.055	19.557	19.87	18.8613	18.0819	20.323	17.603	16.2057	18.1648	18.4572	18.5587	19.764	15.3819	17.9357	15.7806	16.7719	16.6595	15.7184	19.0053	19.7491	19.0891
Citric acid;Isocitric acid	GC/QQQ	-0.199898	0.557997	20.0496	19.8497	Energy	C6H8O7	HMDB00094	C00158	21.0646	20.2745	18.1948	20.502	19.5928	19.1027	19.9792	19.7083	21.3585	21.2329	19.7741	19.8106	21.0861	18.9696	20.1967	19.7069	19.7527	20.8905	19.3156	19.1005	19.6081	19.7053	20.7102	19.154
Spermidine	QTOF(+)	-0.187423	0.701086	17.2672	17.0798	Unclassified	C7H19N3	HMDB01257	C00315	16.9588	17.1681	20.5297	16.3952	14.8385	16.2076	15.9634	19.6659	16.8971	17.2101	17.7255	17.6465	16.0044	17.3046	16.3267	17.9588	17.1511	15.9408	17.0183	16.2724	17.3498	17.8643	17.7186	18.0474
Glutamine	GC/QQQ	-0.167202	0.691986	22.9555	22.7883	Amino acids	C5H10N2O3	HMDB00641	C00064	21.9621	23.0468	22.5989	22.6002	23.632	24.6927	22.948	24.437	23.0487	21.8674	21.6801	22.9526	22.7696	21.1982	24.2232	23.2328	22.4621	23.3114	22.2796	22.2496	22.629	20.8461	23.5864	24.6721
Eicosenoic acid	QTOF(+)	-0.158442	0.684909	16.4815	16.323	Fatty Acyls	C20H38O2	HMDB02231	C16526	15.948	17.1904	15.6715	17.5578	16.3331	15.8058	16.8681	16.6102	18.2675	16.028	15.6298	15.8675	16.7803	16.5063	17.0833	16.0178	13.7506	17.0714	16.464	14.9312	16.1209	16.4564	17.3846	17.3096
Tetradecanedioic acid	QTOF(+)	-0.134751	0.655253	15.8664	15.7317	Fatty Acyls	C14H26O4	HMDB00872	-	15.3636	15.8745	15.4854	15.2734	16.6884	15.4547	15.434	16.1828	15.5739	17.3701	15.7924	15.9041	14.9805	16.4448	14.8535	16.1751	15.841	15.9693	15.6699	16.2795	16.2002	15.4061	17.0125	13.9481
AcetylCoA	LC/QQQ	-0.125098	0.423978	10.9114	10.7863	Cofactors and vitamins	C23H38N7O17P3S	HMDB01206	C00024	10.9726	11.3146	10.6478	10.9845	10.2524	10.6168	10.847	10.9443	11.9594	10.5635	10.7762	11.0579	10.9978	10.5616	10.761	10.7387	11.142	10.9746	10.4471	10.7734	10.6219	11.0873	10.8999	10.4304
Guanosine	QTOF(+)	-0.124458	0.775641	20.962	20.8376	Nucleosides	C10H13N5O5	HMDB00133	C00387	20.7693	20.5676	22.2916	19.9801	21.9616	21.2022	20.2803	21.7365	20.0746	21.102	21.2329	20.3455	19.7721	22.5382	18.469	22.4619	21.4328	20.1861	20.8817	21.0854	20.7344	22.1171	21.427	18.9451
2-aminoadipic acid	GC/QQQ	-0.115847	0.754194	14.0984	13.9826	Amino acids	C6H11NO4	HMDB00510	C00956	12.9471	14.2368	13.4786	14.4732	14.6247	15.6169	13.7922	15.0886	14.3069	13.2901	13.2207	14.1051	13.7957	12.3123	15.0366	14.2193	13.5969	14.5824	13.0639	13.8994	13.9601	12.7214	14.9042	15.6985
Guanine	GC/QQQ	-0.101826	0.746255	13.9208	13.819	Nucleotides	C5H5N5O	HMDB00132	C00242	14.2446	12.9974	13.6642	13.0872	15.1017	13.9432	13.9336	15.0199	12.9275	14.7187	14.1994	13.2125	13.2936	14.5588	12.6773	15.061	13.2238	13.4476	13.4551	13.4955	14.1685	14.7458	14.5419	13.1592
CMP	LC/QQQ	-0.0985173	0.66907	13.4335	13.3349	Nucleotides	C9H14N3O8P	HMDB00095	C00055	13.5183	13.1802	13.3042	13.1585	13.9895	13.6915	13.4273	14.7326	12.0578	13.4399	13.4924	13.2094	13.065	13.1636	12.1133	13.8818	13.5854	13.7392	13.2789	13.7319	13.3372	13.3471	13.5619	13.2139
Valine	QTOF(+)	-0.06706	0.788531	23.1163	23.0493	Amino acids	C5H11NO2	HMDB00883	C00183	23.0776	23.2136	22.7981	22.7221	23.23	22.0131	22.8429	22.78	24.0148	23.7659	23.8583	23.0795	21.5241	23.1434	23.021	23.5049	21.9865	23.5462	22.9476	22.6763	23.0793	23.2453	24.3289	23.5877
NADP	LC/QQQ	-0.0625311	0.738418	13.5106	13.4481	Cofactors and vitamins	C21H28N7O17P3	HMDB00217	C00006	13.5397	13.2143	13.6512	12.8906	13.6255	13.8537	13.4503	14.0238	12.9906	13.1829	13.7	14.005	13.1733	13.8992	13.2662	13.8495	12.3269	13.7216	13.3411	13.5809	13.613	13.8289	13.9524	12.8242
Taurodeoxycholic acid	QTOF(+)	-0.0467377	0.838804	23.2041	23.1574	Steroids	C26H45NO6S	HMDB00896	C05463	22.8606	23.5971	23.0724	23.205	23.6089	22.4318	23.2334	23.8162	24.4427	22.4724	22.8423	22.8668	23.74	23.7056	22.5013	23.1156	23.9531	22.5384	23.1613	22.8563	23.147	23.6281	22.9363	22.6059
Oleic acid;Elaidic acid	GC/QQQ	-0.0467147	0.787174	21.8034	21.7567	Lipids	C18H34O2	HMDB00207	C00712	21.501	21.3698	21.7703	22.8716	21.9585	21.2936	21.753	21.7397	22.224	21.9165	21.5969	21.6458	22.0731	21.9093	21.9669	21.5843	21.3256	21.849	21.385	21.3633	21.706	22.1805	21.3374	22.3998
ATP	LC/QQQ	-0.0436375	0.69841	15.6868	15.6432	Nucleotides	C10H16N5O13P3	HMDB00538	C00002	15.8669	15.7074	15.7979	15.3663	15.439	15.5565	16.0091	15.506	15.6454	15.7015	15.9275	15.7184	16.0193	15.5435	15.5975	15.8419	15.1371	15.5877	15.6743	15.802	15.9859	15.4822	15.723	15.3239
Hexanoylglycine	QTOF(+)	-0.0398942	0.941996	15.3064	15.2665	Amino acids	C8H15NO3	HMDB00701	-	14.3135	17.2781	14.5745	17.6605	12.6631	15.4284	16.6955	12.8227	17.183	15.9859	14.5277	14.5433	16.2706	14.5317	15.2707	16.7666	16.306	14.7377	15.6666	15.6917	15.1169	14.2603	13.6237	14.9549
PCae(18:1)	QTOF(+)	-0.032952	0.88916	22.235	22.202	Lipids	C26H52NO7P	HMDB10385;HMDB02815	-	21.8228	23.0691	22.3967	22.3283	22.7714	22.1614	21.7317	22.0514	22.8898	21.4226	21.7075	22.467	21.9762	23.0581	22.3636	22.0633	22.0309	20.8327	22.4936	21.9902	22.0616	22.8924	22.8901	21.7717
Palmitoleic acid	GC/QQQ	-0.0310144	0.865876	17.6395	17.6085	Lipids	C16H30O2	HMDB03229	C08362	17.2568	16.9176	17.4188	17.9975	17.9954	17.743	17.8607	18.1916	17.4572	17.7673	17.7945	17.2742	17.6209	18.1885	17.1027	17.0655	17.6037	16.9417	17.8091	17.5613	18.1266	18.4423	17.8831	16.9569
Urea	GC/QQQ	-0.0306095	0.837687	27.258	27.2274	Amino acids	CH4N2O	HMDB00294	C00086	27.359	27.1241	27.0735	26.772	27.5752	26.6708	27.4384	27.4929	27.2987	27.8086	27.4623	27.0205	27.2189	27.5916	26.9856	27.5446	27.5525	27.2059	27.1303	26.4587	27.5213	27.3342	27.2481	26.9371
Glutathione	QTOF(+)	-0.0263253	0.906581	24.6449	24.6186	Peptides	C10H17N3O6S	HMDB00125	C00051	24.4785	25.0819	24.0692	25.026	23.8043	23.9529	25.1469	25.0767	25.2957	24.2875	24.611	24.9084	25.0002	24.6145	24.995	24.8585	23.0377	25.1896	24.6572	24.7059	24.4174	24.2066	25.0552	24.6852
Shikimic acid	GC/QQQ	-0.0262665	0.93036	16.6571	16.6308	Xenobiotics	C7H10O5	HMDB03070	C00493	15.6243	17.1831	16.0767	16.1802	17.0597	17.8894	16.6543	17.7033	16.9667	15.7513	16.1394	16.6564	16.439	15.5792	17.5233	16.6682	16.4293	17.1614	16.3172	16.1753	16.123	16.0059	17.0033	18.1445
GDP	LC/QQQ	-0.0196484	0.938279	12.3204	12.3007	Nucleotides	C10H15N5O11P2	HMDB01201	C00035	12.1131	12.9373	11.3406	12.7805	11.6481	12.7592	12.7097	12.8676	12.7973	11.4083	12.0773	12.4055	12.1598	11.5728	13.2407	12.3861	11.088	13.1716	12.3399	12.3824	12.3098	11.7023	12.5149	12.7405
FAD	LC/QQQ	-0.0191642	0.865904	13.915	13.8958	Cofactors and vitamins	C27H33N9O15P2	HMDB01248	C00016	13.7557	14.0436	14.3157	13.8939	14.1143	13.939	13.8553	14.1763	13.6638	13.6429	13.7774	13.8017	13.7757	14.1613	13.6481	13.9694	13.6201	13.7083	13.8341	13.8039	13.8817	14.2837	14.3432	13.72
3-hydroxybutyric acid	GC/QQQ	-0.0187477	0.945782	21.4272	21.4084	Energy	C4H8O3	HMDB00357	C01089	20.9094	21.4104	21.8908	22.2149	21.3752	21.9841	21.2218	21.0323	21.2368	20.3002	21.6974	21.8531	21.8723	20.0132	22.342	22	20.8198	21.3819	21.6834	21.6309	21.1056	20.0128	22.119	21.9205
Histidine	GC/QQQ	-0.0175588	0.968114	24.2355	24.218	Amino acids	C6H9N3O2	HMDB00177	C00135	24.3904	22.8811	23.9968	21.8607	25.8059	25.2415	23.2996	25.1405	24.156	25.7377	25.1456	23.1708	23.0014	25.3455	22.5729	25.4525	23.4211	24.1326	24.0687	23.5507	24.8223	24.8146	24.4813	24.9523
Carnitine	QTOF(+)	0.0020835	0.992898	22.6545	22.6565	Organic acids	C7H15NO3	HMDB00062	C00318;C00487;C15025	22.823	22.7928	22.4654	22.9604	21.9268	22.0127	22.7239	22.1744	22.9662	23.1711	22.8739	22.963	21.3049	22.2336	22.9196	22.9114	21.4583	23.2419	22.8833	23.0532	22.9432	21.9711	23.7883	23.1696
NADPH	LC/QQQ	0.00721342	0.958859	13.3334	13.3406	Cofactors and vitamins	C21H30N7O17P3	HMDB00221	C00005	13.5488	13.3304	13.8362	12.9672	12.9815	13.2879	13.1162	13.1821	13.026	13.3685	13.3347	14.021	13.231	13.5197	13.1187	13.3925	12.8041	13.4952	12.9671	13.3281	13.6177	13.8347	13.4671	13.3109
Phosphoric acid	GC/QQQ	0.00997405	0.956076	26.0404	26.0504	Energy	H3O4P	HMDB01429	C00009	26.2383	26.1499	26.0796	25.0567	25.9582	25.5027	26.2434	26.5561	25.9284	26.308	26.2508	26.2128	26.29	26.4083	25.4706	26.7641	26.1734	25.2825	26.0681	25.7364	26.2345	26.2565	26.4249	25.4953
Nicotinic acid	GC/QQQ	0.0169406	0.959421	14.2814	14.2983	Cofactors and vitamins	C6H5NO2	HMDB01488	C00253	14.2163	13.6551	14.3042	14.4304	14.3816	13.5292	14.3811	14.4002	13.0993	15.4794	15.3896	14.1097	14.1241	15.7702	13.3461	14.3863	15.0355	12.7278	14.2577	14.4335	14.6003	14.7697	15.2879	12.8403
Glycolic acid	GC/QQQ	0.0186191	0.791245	18.0701	18.0887	Xenobiotics	C2H4O3	HMDB00115	C00160	18.0245	18.0738	18.0353	18.1511	18.0395	18.0073	18.0495	18.1199	18.1007	17.9917	18.1576	18.0898	18.0527	18.0803	18.1944	18.1259	18.0754	18.0201	18.0461	18.0434	18.1127	18.1999	18.1109	18.0022
Hypotaurine	GC/QQQ	0.0282481	0.942551	20.9097	20.938	Amino acids	C2H7NO2S	HMDB00965	C00519	21.2257	20.4618	20.075	19.9369	21.5638	19.3975	20.8519	21.8678	21.8569	22.4205	21.2146	20.0444	20.5931	22.8007	19.7125	21.827	22.0644	19.4403	20.0396	20.3022	21.0956	21.5734	20.8909	20.9161
Pyruvic acid;Oxaloacetic acid	GC/QQQ	0.0283268	0.936262	17.6419	17.6702	Carbohydrates	C3H4O3	HMDB00243	C00022	17.4969	17.9611	16.2545	18.5777	17.4582	17.3424	17.8805	17.4899	17.5006	17.4234	16.9034	19.4138	18.329	18.006	20.1912	17.5336	16.8938	17.0864	17.3515	16.9328	17.4857	16.9324	18.1524	17.1477
Linoleic acid	GC/QQQ	0.0285431	0.876109	24.6784	24.707	Lipids	C18H32O2	HMDB00673	C01595	24.4055	23.7611	24.7114	25.2215	25.5595	24.6877	24.7746	25.1348	24.2788	24.8763	24.5996	24.1303	24.5121	25.3453	24.3087	24.8452	24.4321	24.5468	24.5525	24.7	24.941	25.2564	24.4143	24.6292
Nonanoic acid	GC/QQQ	0.0342963	0.759094	18.158	18.1923	Lipids	C9H18O2	HMDB00847	C01601	18.3933	18.3876	18.0926	17.8825	17.7688	17.8083	18.0878	18.0504	18.5004	18.35	18.3296	18.2447	17.9409	18.1388	18.2818	18.2129	18.6122	18.1603	18.196	18.2143	18.1801	18.3534	18.2334	17.7834
PCae(18:2)	QTOF(+)	0.0348238	0.856438	22.5006	22.5354	Lipids	C26H50NO7P	HMDB10386	-	22.3344	23.336	22.377	22.3586	22.8518	22.2999	22.4032	22.124	22.9963	22.1975	22.3504	22.3779	22.254	23.0919	22.5425	22.4995	22.7609	21.3444	23.1076	22.4561	22.5059	22.9918	22.9424	21.9277
NMN	LC/QQQ	0.0359376	0.947272	11.3506	11.3865	Cofactors and vitamins	C11H15N2O8P	HMDB00229	C00455	11.701	10.5337	11.9272	10.0646	12.6099	11.0496	10.0299	13.8029	9.81967	10.8712	12.6731	11.1242	9.98015	13.3945	11.1857	12.6897	10.3625	10.8774	11.7253	10.6146	10.2241	13.9232	12.2721	9.38908
Cysteinylglycine	QTOF(+)	0.0419279	0.870797	19.6564	19.6984	Peptides	C5H10N2O3S	HMDB00078	C01419	18.986	20.5378	19.2978	20.427	18.9164	18.9712	20.1384	19.5875	20.6481	18.8906	19.4695	20.007	20.2405	19.4886	20.3096	19.7382	18.3968	20.0876	19.8704	19.6304	19.1749	19.3173	20.3774	19.7486
PCae(16:1)	QTOF(+)	0.0442306	0.827235	20.0848	20.1291	Lipids	C24H48NO7P	HMDB10383	-	19.8995	21.0874	19.9481	20.4639	20.3545	19.8104	20.0254	19.4374	20.7019	19.4494	19.6276	20.2124	20.2878	20.6148	20.4927	20.0479	20.1396	19.1316	20.5841	19.9897	19.9091	20.5884	20.269	19.4942
Cholesterol	GC/QQQ	0.0480571	0.604971	22.5308	22.5789	Steroids	C27H46O	HMDB00067	C00187	22.3588	22.4031	22.4519	22.4177	22.8271	22.4899	22.571	22.7757	22.5466	22.6195	22.5532	22.3551	22.3084	22.8216	22.5449	22.6956	22.4575	22.5791	22.5354	22.4127	22.4593	22.7419	22.875	22.5149
Cytosine	GC/QQQ	0.0489262	0.616956	13.0242	13.0731	Nucleotides	C4H5N3O	HMDB00630	C00380	13.0863	13.0594	12.8179	13.1533	12.9257	12.6707	12.9593	13.427	12.8652	13.0833	13.1654	13.0771	12.828	12.7784	13.0475	13.0933	13.1211	13.2776	12.9904	12.8532	13.2629	13.1697	13.1291	13.3265
Caprylic acid	GC/QQQ	0.0508607	0.596705	18.2448	18.2957	Lipids	C8H16O2	HMDB00482	C06423	18.3841	18.1752	18.2346	17.9899	18.09	18.135	18.3352	18.3443	18.269	18.3417	18.3934	18.2453	18.2796	18.4505	17.9768	18.425	18.5472	18.108	18.3289	18.2855	18.2345	18.5397	18.4801	17.8922
Threonine	QTOF(+)	0.0516756	0.727545	19.1935	19.2451	Amino acids	C4H9NO3	HMDB00167	C00188	19.1465	18.9949	18.8811	18.8672	19.1349	19.5732	19.4841	19.3751	19.0167	19.7815	19.5537	18.5126	19.3842	19.4671	18.7438	19.4178	19.5692	19.0585	18.7034	19.162	19.4132	19.1917	19.3097	19.521
Dimethylglycine	GC/QQQ	0.0553744	0.84857	17.7002	17.7556	Amino acids	C4H9NO2	HMDB00092	C01026	17.8335	17.5368	17.3927	17.4299	18.1812	16.5393	17.2494	18.4906	17.9932	18.187	18.2369	17.3322	16.054	18.1111	18.0791	18.3115	16.204	18.4211	17.5282	17.2827	17.9451	17.8627	19.0329	18.2349
Creatine	GC/QQQ	0.0562447	0.811402	19.0268	19.083	Amino acids	C4H9N3O2	HMDB00064	C00300	19.0085	18.5089	18.2126	18.2879	19.0458	18.9822	18.7561	18.5	20.9796	19.8196	18.9355	19.2845	19.1795	18.6101	19.4727	19.0591	19.0089	19.4506	18.8298	18.8915	19.5929	18.7277	19.2539	18.9197
Uridine	QTOF(+)	0.0563872	0.930065	18.9166	18.973	Nucleosides	C9H12N2O6	HMDB00296	C00299	19.9382	19.3494	19.2836	19.2837	19.1787	18.7338	19.708	13.7949	19.1314	19.5817	20.0292	18.9868	19.4853	19.6815	18.629	19.9463	20.7025	14.6508	19.2473	19.7342	19.3021	18.8841	19.1495	18.2634
Creatinine	QTOF(+)	0.0600838	0.888667	14.3924	14.4525	Amino acids	C4H7N3O	HMDB00562	C00791	14.3281	14.422	13.3321	14.405	11.8385	15.0659	14.73	13.564	16.5677	15.1015	14.3085	15.0458	15.1514	12.9507	14.6819	15.7572	14.2856	15.7522	14.4079	14.4452	15.1269	12.8289	14.0352	14.007
PCae(16:0)	QTOF(+)	0.0617823	0.780676	24.4069	24.4687	Lipids	C24H50NO7P	HMDB10382	-	24.3854	25.4142	24.3057	24.1779	24.6738	23.8655	24.4566	23.838	25.082	23.7595	24.2474	24.6766	24.3559	25.1109	24.8318	24.6024	24.4578	23.3402	24.8774	24.3748	24.4052	24.9752	24.7736	23.5188
S-adenosylhomocysteine	QTOF(+)	0.0707961	0.740449	21.1613	21.2321	Nucleosides	C14H20N6O5S	HMDB00939	C00021	20.4865	21.7126	21.2295	21.5427	21.3892	21.0809	21.214	20.6992	21.551	20.7027	21.0857	21.2415	21.1252	21.97	21.1494	21.3118	20.0124	20.5803	21.7797	21.4861	20.7006	21.9599	21.7914	20.9181
PCae(20:4)	QTOF(+)	0.072732	0.726889	22.1142	22.1869	Lipids	C28H50NO7P	HMDB10395;HMDB10396	-	22.0616	23.1553	21.909	22.3031	22.1989	21.5858	21.9934	21.562	22.6814	21.6124	22.0626	22.2446	21.8254	22.8975	22.4099	22.1651	22.242	21.3126	22.6178	22.0507	22.0829	22.7644	22.5456	21.3288
Margaric acid	GC/QQQ	0.0732776	0.565838	18.9698	19.0431	Lipids	C17H34O2	HMDB02259	-	18.8508	18.5603	18.776	18.8077	19.3285	19.1099	19.1811	19.3999	18.6635	19.3483	19.1161	18.4951	18.7557	19.0943	18.8017	19.2615	19.5112	18.9798	18.9982	18.9551	19.0153	19.1748	19.117	18.852
PCae(22:6)	QTOF(+)	0.0749136	0.717899	20.9925	21.0674	Lipids	C30H50NO7P	HMDB10404	-	20.873	21.9866	20.8253	20.9978	21.1208	20.5866	20.8048	20.4035	21.4557	20.6393	21.0379	21.1784	20.5702	21.748	21.2516	21.1328	21.026	20.055	21.5741	21.0339	21.1497	21.6049	21.4496	20.213
4-hydroxymandelic acid	GC/QQQ	0.0817126	0.791394	16.5024	16.5841	Xenobiotics	C8H8O4	HMDB00822	C11527	15.5615	17.7603	15.8576	16.5724	16.8794	16.6188	15.9674	16.8286	17.4216	15.1091	17.0357	16.4162	15.1799	16.888	17.2638	17.2724	16.8257	17.1479	16.8078	16.2383	15.1552	17.1777	16.5561	16.4964
NAD	QTOF(+)	0.0858846	0.572636	19.7321	19.818	Nucleotides	C21H27N7O14P2	HMDB00902	C00003	19.5217	19.762	19.8709	19.6096	19.961	19.4722	19.8574	20.1375	19.6884	19.4011	19.8159	19.6881	19.4131	20.541	19.8113	19.9358	19.7135	19.6884	19.9349	19.7191	19.4361	20.4896	20.0794	19.0542
5-oxoproline	GC/QQQ	0.0889021	0.446653	23.9567	24.0456	Amino acids	C5H7NO3	HMDB00267	C01879	23.3809	24.0475	23.4877	23.8385	24.1926	23.9231	24.2197	24.4238	23.9976	24.0931	23.9093	23.9671	24.0567	24.2625	24.0927	24.0219	23.9675	24.1403	23.894	23.585	24.0897	24.2177	24.1257	24.094
Capric acid	GC/QQQ	0.0894602	0.392161	16.862	16.9515	Lipids	C10H20O2	HMDB00511	C01571	16.9723	16.9919	16.8627	16.6179	16.5193	16.687	16.8304	16.8797	17.1877	17.0821	16.8657	16.8478	16.4953	16.9172	17.1215	16.6877	17.2318	16.9275	16.8176	17.0276	17.1012	17.0453	17.2785	16.7668
Ribose-5-phosphate	GC/QQQ	0.0992383	0.866301	21.2241	21.3233	Carbohydrates	C5H11O8P	HMDB01548	C00117	19.8295	21.4964	23.7882	19.4135	24.1254	21.7744	21.4265	21.0611	20.4638	19.4786	20.3579	21.4739	21.7429	23.1855	20.6131	20.097	19.4472	19.942	21.7586	20.728	21.6771	24.1979	20.6373	21.8535
Palmitic acid	GC/QQQ	0.10213	0.519399	26.2624	26.3646	Lipids	C16H32O2	HMDB00220	C00249	25.979	25.7338	26.1617	26.3261	26.7538	26.3776	26.6123	26.836	25.8856	26.5087	26.3896	25.5851	26.0028	26.8529	26.0047	26.5078	26.3434	26.3331	26.3518	26.3571	26.4911	26.8534	26.4049	25.8718
Xylitol	GC/QQQ	0.103	0.64148	19.2964	19.3994	Carbohydrates	C5H12O5	HMDB02917;HMDB00568	C00379	18.5116	19.5178	19.4616	19.4371	20.5123	19.8328	19.0618	19.777	18.6457	19.2142	18.8	18.785	18.9363	19.7791	20.2086	19.3939	18.7056	20.0626	18.8782	19.2591	18.8902	19.4861	19.1115	20.0821
Eicosapentaenoic acid	QTOF(+)	0.105348	0.756514	18.5534	18.6588	Fatty Acyls	C20H30O2	HMDB01999	C06428	18.426	19.6251	18.0941	18.3453	19.0859	18.1406	19.5021	17.7885	18.206	17.6717	18.5268	19.2288	19.002	19.0559	18.6266	19.4992	18.2095	17.3587	20.1927	19.2309	18.9203	18.8053	18.4533	16.5507
Carnitine C18:2	QTOF(+)	0.105369	0.89421	13.9542	14.0595	Fatty Acyls	C25H45NO4	HMDB06469;HMDB06461	-	16.1194	14.9771	13.3297	10.246	13.9917	12.3548	11.5069	15.7089	16.4215	13.6041	14.6913	14.4987	9.59365	17.232	15.1294	15.2758	13.3257	10.7426	15.8386	13.9174	14.1796	14.7167	15.4561	13.3068
Inosine	GC/QQQ	0.115056	0.442525	19.4412	19.5562	Nucleotides	C10H12N4O5	HMDB00195	C00294	19.3767	19.2084	19.4409	19.4111	19.8273	19.1259	19.3187	19.7913	19.1736	19.699	19.4721	19.4491	19.3814	20.2303	19.1172	19.9425	19.6314	19.2271	19.8576	19.4205	19.7352	19.9095	19.4256	18.7963
Lactic acid	GC/QQQ	0.123236	0.596231	26.1801	26.3033	Energy	C3H6O3	HMDB00190	C00186	25.4306	26.76	25.4389	26.8467	25.589	26.6704	26.6854	25.946	26.6916	25.6864	25.9858	26.43	26.9066	25.6801	27.2181	26.3558	26.1754	26.4543	25.7917	26.2967	25.7826	25.4648	26.6678	26.8457
PCae(18:0)	QTOF(+)	0.123407	0.774671	22.0448	22.1682	Lipids	C26H54NO7P	HMDB11128;HMDB10384	-	22.3333	23.5857	22.3134	21.9699	22.2966	19.4976	22.042	21.4979	22.7228	21.3301	21.9093	23.0393	21.9275	23.2291	22.4195	22.4813	22.3854	20.2396	22.9982	22.4988	22.4885	22.8671	22.7771	19.7064
Leucine	QTOF(+)	0.128677	0.24833	24.5462	24.6749	Amino acids	C6H13NO2	HMDB00687	C00123	24.2625	24.3937	24.2728	24.5922	24.6993	24.8577	24.6523	24.182	24.7365	24.7931	24.7433	24.3689	24.4666	24.9951	24.5365	24.8748	24.8472	24.26	24.6004	24.7133	24.6125	24.7767	24.7138	24.7016
Carnitine C4:0(OH)	QTOF(+)	0.131258	0.790357	18.814	18.9453	Fatty Acyls	C11H21NO5	HMDB13127	-	19.8175	19.6678	18.1035	18.1309	17.1822	17.9609	18.047	18.5918	20.0591	19.0728	19.6992	19.4355	16.1279	17.5753	18.7213	19.6183	18.3612	20.3759	20.5258	19.7224	19.1738	16.5501	21.0806	19.5106
Behenic acid	GC/QQQ	0.140857	0.423143	14.4567	14.5975	Lipids	C22H44O2	HMDB00944	C08281	13.949	14.8089	14.4137	14.8138	15.0626	14.2191	15.1344	14.4001	14.4044	14.4187	14.08	13.7753	14.614	14.8019	14.7456	14.1055	15.5828	14.6285	14.6031	14.0788	14.2984	14.8457	14.2331	14.6327
Adenine	GC/QQQ	0.143307	0.334002	18.1225	18.2658	Nucleotides	C5H5N5	HMDB00034	C00147	17.8898	18.2042	17.9787	17.7419	18.6553	18.4206	18.0266	18.2773	17.615	17.9458	18.6676	18.0472	17.9226	18.2551	18.3294	18.7892	17.6979	18.2593	18.3438	18.0535	18.2908	18.7115	18.5104	18.0261
Fructose	GC/QQQ	0.145145	0.801397	20.7973	20.9424	Carbohydrates	C6H12O6	HMDB00660	C00095;C02336	19.069	22.6193	19.4522	23.4071	19.4844	21.1481	21.0803	19.0865	22.7232	20.6128	20.4275	20.457	21.3371	19.3521	22.2484	20.3869	20.756	22.168	19.651	21.1186	20.7759	18.8498	20.907	23.7585
Phenylalanine	QTOF(+)	0.150584	0.308996	24.3128	24.4634	Amino acids	C9H11NO2	HMDB00159	C00079	23.9278	23.9551	24.0762	24.4866	24.6706	24.6916	24.5085	23.6931	24.599	24.5836	24.5753	23.9862	24.1669	24.9698	24.0154	24.7049	24.5242	24.0589	24.2505	24.59	24.4114	24.6573	24.6876	24.5235
Hypoxanthine	GC/QQQ	0.152395	0.628217	24.4308	24.5831	Nucleotides	C5H4N4O	HMDB00157	C00262	24.5124	23.2224	24.7467	23.6716	25.5417	24.5914	24.357	25.2215	23.1969	25.6448	24.9819	23.4807	24.4293	25.5836	23.1879	24.9839	24.9023	24.2228	23.9264	24.3832	24.7271	25.019	25.1759	24.4564
MalonylCoA	LC/QQQ	0.153263	0.512906	9.94787	10.1011	Energy	C24H38N7O19P3S	HMDB01175	C00083	10.2534	10.6181	9.37515	9.74222	9.33303	10.0469	9.06095	9.65056	10.1819	10.0929	10.5294	10.4899	9.71984	9.37236	10.5124	9.93519	9.55303	10.8547	10.1478	10.3301	9.54159	9.6132	11.3681	10.2652
2-hydroxybutyric acid	GC/QQQ	0.15548	0.554495	20.8646	21.0201	Amino acids	C4H8O3	HMDB00008	C05984	20.5504	20.5224	20.3052	19.7234	21.8086	20.9141	20.8773	22.3461	20.0049	21.4958	21.571	20.2559	19.921	21.3867	21.0372	21.7451	20.78	21.1581	21.0974	21.1289	21.1441	20.7745	21.0853	20.9827
Glucose-6-phosphate;Fructose-6-phosphate	GC/QQQ	0.165545	0.7783	17.1218	17.2874	Carbohydrates	C6H13O9P	HMDB00124	C05345;C00085	16.5186	19.3584	15.2063	18.3907	16.6428	16.79	16.0054	16.9506	19.2821	16.9019	16.4735	16.9417	16.2708	15.8421	17.1602	17.2004	20.7864	18.5982	15.6348	16.3575	16.5866	15.8113	17.5467	19.6533
GABA	GC/QQQ	0.168521	0.584365	19.5903	19.7588	Amino acids	C4H9NO2	HMDB00112	C00334	18.6567	18.6691	19.9674	18.8471	21.3659	20.5758	19.7241	20.1357	18.9542	20.1991	19.4592	18.529	18.6776	20.0292	18.7316	19.854	19.8397	19.9854	19.4184	19.8069	20.3222	19.8767	20.4258	20.1383
Taurocholic acid	QTOF(+)	0.168972	0.291063	25.0708	25.2397	Steroids	C26H45NO7S	HMDB00036	C05122	25.0391	25.376	25.0967	25.406	25.3805	24.5819	25.2948	25.3141	25.2097	24.1036	25.0897	24.9568	24.9091	25.6117	25.331	25.2288	25.6186	25.4235	24.9994	25.2979	25.1891	25.5836	25.3057	24.3782
Dopamine	QTOF(+)	0.178135	0.548555	14.9154	15.0935	Unclassified	C8H11NO2	HMDB00073	C03758	15.5883	14.4386	13.9326	14.3934	15.6276	15.8212	14.8863	15.4746	14.8394	16.1609	13.9997	13.8219	15.161	15.5477	14.6168	15.7457	15.887	14.0791	14.9226	15.1518	15.3283	15.603	13.9921	15.0872
NADH	LC/QQQ	0.178167	0.57549	13.0001	13.1783	Cofactors and vitamins	C21H29N7O14P2	HMDB01487	C00004	12.0443	12.9129	13.6969	12.634	13.4921	14.1434	13.1333	13.9667	11.7307	12.4817	12.9342	12.8312	11.9758	14.5071	12.4814	13.3171	12.6119	12.3135	13.3195	13.8387	12.873	14.2581	13.8351	12.8083
5-methylthioadenosine	QTOF(+)	0.178416	0.660815	19.2761	19.4545	Nucleosides	C11H15N5O3S	HMDB01173	C00170	19.5439	20.3655	17.7769	19.701	17.5831	20.0275	19.3452	17.8764	19.6228	19.3885	20.2555	19.827	18.9718	17.0213	19.6587	20.46	20.0048	19.8873	20.2169	19.7196	19.7561	17.9319	20.1471	19.6788
Lysine	GC/QQQ	0.180787	0.537668	23.0889	23.2697	Amino acids	C6H14N2O2	HMDB00182	C00047	23.3936	21.6782	22.5914	21.9048	24.1097	23.6344	22.504	23.3769	22.8861	24.4583	23.633	22.8964	22.5056	23.9685	22.2576	24.0012	23.5213	23.0325	23.2344	23.1165	23.8695	23.6858	22.8392	23.2041
Riboflavin	QTOF(+)	0.181046	0.549322	18.5987	18.7798	Unclassified	C17H20N4O6	HMDB00244	C00255	18.0821	18.6217	19.0721	18.5551	19.4136	18.5183	18.5679	18.5712	18.585	18.8485	18.4246	17.9248	18.0843	19.8104	18.0526	18.565	20.9252	17.5053	18.6749	18.5582	18.4681	19.7686	18.8748	18.0701
Inositol	GC/QQQ	0.184967	0.233209	25.0422	25.2271	Carbohydrates	C6H12O6	HMDB06088	C06153	25.2205	24.6784	24.8851	24.4587	25.597	24.8792	24.5725	25.1729	24.9846	25.6894	25.2173	25.1503	24.6194	25.1266	25.2154	25.6165	25.1688	25.6199	25.2589	25.0429	25.5862	25.4208	24.8657	25.1845
Tyrosine	QTOF(+)	0.194199	0.175495	23.5507	23.7449	Amino acids	C9H11NO3	HMDB00158	C00082	23.1739	23.2734	23.3584	23.6241	23.9539	23.9624	23.6194	23.1721	23.7187	23.7795	23.7554	23.217	23.4552	24.2314	23.3913	23.8923	24.1566	23.1838	23.5371	23.7511	23.6697	23.997	23.8846	23.7888
Tryptophan	QTOF(+)	0.195126	0.183157	21.9447	22.1398	Indoles	C11H12N2O2	HMDB00929;HMDB30396	C00078;C00806	21.3493	21.9984	21.6047	22.4043	22.2559	22.272	22.0746	21.3634	22.1443	21.8331	22.1696	21.8671	21.8586	22.5332	21.891	22.3589	22.1484	21.6325	22.1335	22.3387	21.8926	22.5002	22.1773	22.2135
Beta-alanine	GC/QQQ	0.199104	0.560915	23.531	23.7301	Amino acids	C3H7NO2	HMDB00056	C00099	22.6219	22.6547	24.0489	21.4939	25.1303	24.2948	23.0633	24.7685	23.4893	23.9386	23.1464	23.7216	22.4118	24.8598	23.4978	24.0086	23.2495	23.5946	23.4178	23.4434	23.9413	24.3622	24.1721	23.8024
Glycerol	GC/QQQ	0.213279	0.215226	24.6845	24.8978	Lipids	C3H8O3	HMDB00131	C00116	23.7853	24.6223	24.7126	24.9452	25.3424	24.9677	25.2576	25.0827	24.2232	24.6422	24.6816	23.9511	24.6706	25.2646	24.9637	24.74	24.6765	24.8694	24.5948	24.9448	25.0144	25.1447	24.6442	25.2456
Ornithine	QTOF(+)	0.214128	0.265338	17.9976	18.2118	Amino acids	C5H12N2O2	HMDB03374;HMDB00214	C00077;C00515	17.564	17.274	17.4135	17.875	18.4642	18.5979	18.1741	17.8206	18.1363	18.6057	18.5822	17.4641	17.8625	18.7375	17.8285	18.4316	18.3207	18.6063	17.4331	18.0741	18.4136	18.4013	18.0374	18.3946
Pantothenic acid	QTOF(+)	0.220024	0.504421	19.681	19.901	Amino acids	C9H17NO5	HMDB00210	C00864	18.703	19.5706	20.1949	19.8155	20.6275	19.0751	18.8915	19.7391	20.2297	19.4423	20.0233	19.8595	18.5783	20.9804	19.2524	20.1668	20.9919	19.8691	20.3071	20.1788	20.1471	20.6088	20.0154	17.716
N-acetylputrescine	GC/QQQ	0.221135	0.42961	19.8799	20.101	Amino acids	C6H14N2O	HMDB02064	C02714	20.2592	18.3837	19.8289	19.3911	20.1958	19.5134	19.7832	20.351	19.987	20.6787	20.8181	19.3683	19.4751	21.4429	19.4049	20.1758	20.3099	20.1734	19.7391	19.7465	20.2857	21.327	19.7755	19.3562
Xanthine	GC/QQQ	0.225942	0.258721	24.0026	24.2286	Nucleotides	C5H4N4O2	HMDB00292	C00385	23.9143	23.4337	24.02	23.713	24.8314	24.0921	24.1849	24.4482	23.1973	24.7781	24.0955	23.3232	24.355	24.9124	23.7602	24.2188	24.8393	24.0688	23.6618	23.8829	24.2689	24.5223	24.2278	24.0248
Ox. glutathione	QTOF(+)	0.227026	0.07566	24.8068	25.0338	Peptides	C20H32N6O12S2	HMDB03337	C00127	24.4691	24.7789	24.8732	25.1774	25.1929	24.5624	25.0268	24.9671	24.9132	24.7285	24.7907	24.2016	24.8276	25.3006	25.0383	24.7949	25.5124	25.0987	25.0687	24.979	24.8661	25.1889	25.052	24.679
Citrulline	GC/QQQ	0.231465	0.462472	16.6321	16.8636	Amino acids	C6H13N3O3	HMDB00904	C00327	16.5336	14.9832	15.8192	15.6853	17.8707	17.2798	16.5915	17.064	16.3291	18.0767	17.1399	16.2124	16.2513	17.2409	16.3393	17.6199	17.5132	16.853	16.1922	16.611	17.3778	16.201	16.5493	17.6141
Acetylcholine	QTOF(+)	0.245726	0.496453	16.6331	16.8788	Unclassified	C7H15NO2	HMDB00895	C01996	14.9995	17.6662	16.4485	18.0211	15.5817	17.0472	17.3588	14.7141	17.6297	16.4892	16.3947	17.2465	17.1321	16.7507	17.6234	16.8529	17.1837	15.9378	17.3222	17.4961	17.02	17.0332	16.6572	15.5364
PCae(20:5)	QTOF(+)	0.25134	0.463853	18.6556	18.9069	Lipids	C28H48NO7P	HMDB10397	-	17.7398	19.8781	18.9474	19.0127	19.4314	18.1524	17.8901	17.9257	19.5976	18.0929	18.2254	18.9731	18.8657	19.6998	19.182	19.1203	18.1665	16.4247	19.5963	19.0224	19.0867	19.6119	19.5788	18.5276
Glycine	GC/QQQ	0.254519	0.14599	23.2107	23.4652	Amino acids	C2H5NO2	HMDB00123	C00037	22.7142	23.2259	23.0031	23.1073	24.2178	23.5731	23.2002	23.5518	22.5701	23.4269	23.199	22.7386	22.8587	23.8546	23.4725	24.054	23.2977	23.4328	23.423	23.254	23.5974	23.6484	23.057	23.6323
Docosahexaenoic acid	QTOF(+)	0.262679	0.34773	20.6334	20.896	Fatty Acyls	C22H32O2	HMDB02183	C06429	21.4841	21.5414	20.6853	20.2662	21.1483	19.1094	21.4672	19.9486	21.0946	19.4079	20.4683	20.979	20.5175	21.196	20.5972	21.0813	20.0503	20.9056	21.9073	21.0388	20.6651	21.2204	21.0676	20.5053
Methionine	QTOF(+)	0.263931	0.14527	21.6087	21.8726	Amino acids	C5H11NO2S	HMDB00696	C00073	21.3235	21.0324	21.2971	21.789	21.9318	22.0095	22.0738	20.9853	21.6836	22.2667	21.8503	21.0611	21.5884	22.5088	21.2909	22.0208	22.2632	21.3596	21.7153	21.9686	21.9036	22.1751	21.9987	21.6782
Xylose	GC/QQQ	0.264726	0.545159	15.3077	15.5724	Carbohydrates	C5H10O5	HMDB00098	C00181	14.4951	18.1261	15.1208	14.2617	15.8147	14.0087	15.0225	16.4132	16.6465	14.7893	14.4238	14.5696	14.7974	17.2918	16.0534	16.5097	15.3661	15.8022	14.3999	14.0289	14.9777	16.2223	15.5434	15.8762
PCae(15:0)	QTOF(+)	0.27323	0.292849	20.4359	20.7092	Lipids	C23H48NO7P	HMDB10381	-	20.1874	21.5223	20.6874	20.4416	21.0646	20.1378	20.5111	19.4529	20.3914	19.7913	20.3767	20.6666	20.5112	21.8563	20.8483	20.7872	20.5222	19.2854	21.2061	20.8582	20.7748	21.207	20.9996	19.6538
Myristic acid	GC/QQQ	0.277528	0.0422681	21.7806	22.0582	Lipids	C14H28O2	HMDB00806	C06424	21.7435	21.5211	21.6386	22.18	22.0869	21.4911	22.024	21.8001	21.6219	22.0069	21.6857	21.5677	22.0254	22.1712	21.7343	22.1605	22.3275	21.9879	22.3453	22.2716	22.4787	22.1378	21.5481	21.5095
Docosapentaenoic acid	QTOF(+)	0.285093	0.56425	18.0588	18.3439	Fatty Acyls	C22H34O2	HMDB01976;HMDB06528	C16513	17.1037	19.4879	18.3459	17.335	19.1715	16.7439	18.6859	19.0029	19.2635	15.7994	17.3047	18.4615	18.1769	19.6291	17.3664	17.9216	14.8422	19.0008	18.7244	18.4295	18.6282	19.792	19.2095	18.4063
Galactose;Glucose;Mannose	GC/QQQ	0.287883	0.46455	24.6589	24.9468	Carbohydrates	C6H12O6	HMDB00122	C00293;C00031	23.9555	25.7122	23.7619	25.9591	22.9507	25.2456	25.4773	23.3955	25.1692	24.1723	24.7252	25.3819	25.5234	23.5534	26.1448	25.0683	24.8668	25.24	24.5759	25.4048	24.8573	22.9013	25.4887	25.7363
Erythritol	GC/QQQ	0.289583	0.20935	15.3024	15.592	Xenobiotics	C4H10O4	HMDB02994	C00503	14.0758	15.5009	14.9871	16.0052	15.2752	15.547	15.7846	15.2944	15.392	15.3842	15.3204	15.0623	16.2025	15.4344	16.4589	15.7135	15.1681	15.6529	14.5091	15.18	15.2956	15.0557	16.0992	16.3342
Ribose;Ribulose	GC/QQQ	0.291315	0.17587	23.6698	23.9611	Carbohydrates	C5H10O5	HMDB00283	C00121	22.706	23.2132	24.1042	24.213	24.1762	23.9839	24.2268	23.8212	22.8768	23.9975	23.9286	22.7896	23.9883	24.1234	23.9125	23.8869	23.3907	23.6981	23.3718	23.8947	23.9467	24.3254	24.3774	24.617
Fumaric acid	GC/QQQ	0.292374	0.171404	22.3181	22.6105	Energy	C4H4O4	HMDB00134	C00122	22.3557	22.5355	22.4106	21.441	22.2565	22.8196	22.5014	21.9435	21.8569	23.4226	22.5138	21.7604	22.0396	23.0008	22.2194	22.568	21.9041	22.9522	22.5302	22.3947	23.0652	22.4507	23.5661	22.6347
5-aminovaleric acid	GC/QQQ	0.294055	0.438482	17.2587	17.5527	Amino acids	C5H11NO2	HMDB03355	C00431	16.4224	16.2422	16.7579	16.0772	18.7826	17.9614	17.295	17.9765	16.5229	18.6694	18.0303	16.3663	16.1031	18.9591	16.5195	17.8512	17.2907	18.1783	16.926	17.1961	18.2761	18.7437	17.2334	17.3557
Proline	QTOF(+)	0.295306	0.154101	20.555	20.8503	Amino acids	C5H9NO2	HMDB03411;HMDB00162	C00763;C00148	19.4434	20.4543	20.2931	20.6791	20.665	21.1548	20.7746	19.8769	21.0521	21.2043	21.0225	20.0404	20.5945	21.2793	20.2339	20.9857	21.5447	20.3302	20.5513	21.0913	20.877	21.149	20.7092	20.8582
Cytidine	LC/QQQ	0.299308	0.53732	9.02174	9.32105	Nucleotides	C9H13N3O5	HMDB00089	C00475	8.6924	8.10714	9.55581	8.98017	10.0945	8.82709	9.22791	9.05429	8.35913	10.0956	9.49416	7.7726	8.92622	10.5627	7.30434	9.24293	13.3952	8.54712	8.511	9.45897	8.79268	9.76807	9.23242	8.11097
Xanthosine	QTOF(+)	0.300236	0.330946	19.8523	20.1525	Nucleosides	C10H12N4O6	HMDB00299	C01762	18.225	20.755	20.0352	21.0813	19.7235	20.3996	20.9218	19.255	19.6985	19.0847	19.1258	19.9217	20.9963	20.3492	21.1204	19.2293	19.8297	19.6544	19.5192	20.4534	19.3635	20.4498	20.352	20.5127
Sucrose	GC/QQQ	0.300987	0.194522	16.3395	16.6405	Carbohydrates	C12H22O11	HMDB00258	C00089	15.853	16.2721	16.8683	16.0393	17.3504	16.6845	15.7286	16.227	16.4844	16.2897	16.4547	15.822	16.4208	15.92	16.4323	16.0848	16.7811	16.486	16.0822	16.5125	17.8722	16.3903	17.1059	17.5977
Myristoleic acid	QTOF(+)	0.301158	0.472408	17.3729	17.674	Fatty Acyls	C14H26O2	HMDB02000	C08322	16.6193	17.9494	17.3675	16.6958	18.5381	16.8424	18.7669	17.2012	17.2599	16.5237	16.9019	17.8086	17.7188	17.9768	16.8316	18.2366	19.0458	16.4175	19.336	18.132	17.7146	17.473	18.4256	14.78
Succinyladenosine	QTOF(+)	0.30456	0.26781	19.7851	20.0897	Nucleosides	C14H17N5O8	HMDB00912	-	20.4168	19.4049	19.6526	19.002	19.6551	20.1968	19.5126	19.0242	19.4757	21.0177	20.5623	19.5004	19.1032	20.221	18.8277	19.6094	20.8351	20.9176	20.4475	20.0454	20.122	19.9641	21.1052	19.8776
Glycerol-3-phosphate	QTOF(+)	0.307102	0.530086	18.251	18.5581	Lipids	C3H9O6P	HMDB00126	C00093	16.183	20.4634	17.5752	18.176	19.0076	18.4487	18.0651	17.8999	19.3136	15.9152	19.638	18.3259	17.6918	19.1227	17.3179	19.6903	19.3155	19.0714	19.1844	19.0099	16.3142	19.4046	19.0757	17.4985
S-adenosylmethionine	QTOF(+)	0.307624	0.554727	19.2777	19.5853	Nucleosides	C15H22N6O5S	HMDB01185	C00019	19.2969	20.6769	17.325	20.0218	17.1294	20.2623	19.5375	17.8927	19.5816	18.8831	20.5468	20.1783	19.6868	16.8127	20.8902	20.8312	19.6368	20.0635	19.7717	19.9877	19.6795	17.077	20.6207	19.9658
Benzoic acid	GC/QQQ	0.325431	0.25589	21.1604	21.4858	Xenobiotics	C7H6O2	HMDB01870	C00180	21.3146	21.0379	21.1293	20.9689	21.1332	21.0305	21.0171	21.418	20.9323	21.5015	21.2643	21.1772	21.0944	21.2858	21.2289	21.3893	24.4772	21.0126	21.3211	20.9792	21.2792	21.4149	21.085	21.2625
Alpha-tocopherol	GC/QQQ	0.327021	0.297048	12.8483	13.1753	Cofactors and vitamins	C29H50O2	HMDB01893	C02477	12.8081	12.7925	12.769	12.8132	12.9749	12.7889	12.9061	13.0634	12.8361	12.9355	12.8098	12.6815	12.6594	13.0549	12.7781	12.9334	16.5448	12.9011	12.8705	12.6139	12.7568	12.9756	13.0931	12.9216
Sarcosine	QTOF(+)	0.337393	0.131635	18.3637	18.7011	Amino acids	C3H7NO2	HMDB00271	C00213	17.7717	18.6156	17.8641	19.0088	17.4654	18.2963	18.6969	17.2357	19.1362	18.7399	18.5205	19.0137	19.1516	18.6577	18.9599	18.6033	18.7061	18.8507	18.5131	18.955	19.2229	17.9779	18.4191	18.3962
Arachidonic acid	QTOF(+)	0.345141	0.184379	21.6143	21.9595	Fatty Acyls	C20H32O2	HMDB01043	C00219	22.2534	22.305	21.6415	21.4465	22.2759	20.369	22.5295	21.2941	21.9004	20.3837	21.3122	21.6606	21.6887	22.5218	21.5458	21.9608	21.0847	22.0564	22.9264	21.9949	21.7074	22.3035	22.1213	21.602
Ribulose-5-phosphate	GC/QQQ	0.351453	0.381517	17.342	17.6934	Carbohydrates	C5H11O8P	HMDB00618	C00199	17.2973	17.5678	15.3609	17.931	16.7218	18.3533	17.1772	17.4174	18.2726	16.7622	17.1304	18.1117	17.945	15.208	17.6863	18.1218	17.9995	19.3541	16.317	17.9306	18.2116	17.0098	17.7792	18.7582
Glutamic acid	GC/QQQ	0.365859	0.389365	24.8651	25.2309	Amino acids	C5H9NO4	HMDB03339	C00025	24.0667	23.8497	24.5694	23.0292	26.4832	25.7186	24.8699	25.7131	24.1196	26.2272	25.8494	23.8847	23.1915	26.5505	24.0763	25.6256	24.9801	25.949	24.7035	24.9656	26.063	26.5082	25.052	25.1061
Asparagine	GC/QQQ	0.370742	0.242653	18.2434	18.6141	Amino acids	C4H8N2O3	HMDB00168	C00152	17.6437	17.277	17.8698	18.223	18.6448	19.5058	18.8869	18.3211	18.2087	18.2735	18.0261	18.0403	18.6486	18.7476	18.8297	19.2528	16.4987	19.4983	17.5219	18.7175	18.751	18.1233	18.9221	19.8582
Sebacic acid	GC/QQQ	0.375648	0.443337	17.245	17.6207	Lipids	C10H18O4	HMDB00792	C08277	16.1761	18.7832	16.0442	18.7209	15.2299	17.959	18.4845	15.7406	17.9932	16.4892	17.1959	18.1235	18.4111	15.9031	19.2109	17.6064	17.5594	17.9726	17.0164	18.1582	17.3664	15.3149	18.3046	18.624
Galactitol;Sorbitol;Mannitol	GC/QQQ	0.382886	0.36244	18.2004	18.5832	Carbohydrates	C6H14O6	HMDB00765	C00392	16.3717	19.8314	17.4057	19.728	16.6181	19.2109	19.0728	16.9277	18.9047	17.4286	18.278	18.6266	18.2425	18.0957	19.5813	18.3495	18.4474	18.4218	17.8075	19.2905	18.2184	17.3006	19.5302	19.7136
Taurine	QTOF(+)	0.38675	0.322416	20.873	21.2597	Organic acids	C2H7NO3S	HMDB00251	C00245	21.4298	20.5003	20.8541	21.5624	20.2381	18.9774	21.2409	19.4926	20.9894	22.0804	21.1248	21.9851	21.7853	21.8722	21.0031	21.56	21.9531	20.8899	22.1593	22.0095	22.0102	20.2942	20.5233	19.0564
Hippuric acid	GC/QQQ	0.388449	0.147973	16.9948	17.3833	Xenobiotics	C9H9NO3	HMDB00714	C01586	16.9732	17.1353	17.1332	17.2602	16.5154	16.7444	16.7653	17.1876	16.7608	16.9011	17.2992	17.2624	17.0883	17.1285	17.5371	16.2475	19.648	16.8432	17.4728	16.8047	17.012	18.1007	17.2366	17.48
Arginine	QTOF(+)	0.390971	0.507541	14.8129	15.2039	Amino acids	C6H14N4O2	HMDB03416;HMDB00517	C00792;C00062	14.4414	11.1209	14.1987	15.5881	14.637	16.5678	15.0404	13.7622	16.5554	14.9408	15.4759	15.4267	16.6207	15.0621	17.1035	15.2303	12.1327	16.1122	13.0512	15.5266	15.0146	15.4974	14.5683	16.5272
Ribitol	GC/QQQ	0.392536	0.219923	20.8938	21.2864	Carbohydrates	C5H12O5	HMDB00508	C00474	20.4916	20.1941	20.7238	20.726	21.4378	20.8851	21.1785	20.9346	19.6535	22.2317	22.2326	20.0366	21.4696	22.4672	20.4613	22.0193	21.0922	20.728	20.2497	20.7405	21.5828	21.595	22.256	20.7746
Aspartic acid	GC/QQQ	0.400197	0.252396	21.9071	22.3073	Amino acids	C4H7NO4	HMDB00191	C00049	22.1986	21.2001	21.4721	20.5226	22.9341	22.2288	21.7878	22.281	21.1804	23.2063	23.0264	20.8471	20.8483	23.0905	21.1109	22.7824	22.8453	22.6699	21.7075	21.6668	23.3211	22.9348	22.2666	22.4436
4-hydroxyproline	GC/QQQ	0.451672	0.0333745	18.7732	19.2249	Amino acids	C5H9NO3	HMDB00725	C01157	17.6791	19.0939	18.0367	19.2985	18.926	18.1386	19.4905	18.9693	19.5505	18.6231	18.4786	18.994	19.1204	19.2515	19.3983	19.2971	18.9081	19.9721	18.9373	19.18	19.3076	18.7217	19.1062	19.4985
Uracil	GC/QQQ	0.460827	0.188361	20.7145	21.1753	Nucleotides	C4H4N2O2	HMDB00300	C00106	20.3758	19.0889	20.9712	19.844	21.8129	21.2611	20.8628	21.6652	19.8133	22.0899	20.8946	19.8943	20.5206	21.8032	19.7583	21.369	22.5644	21.0258	20.3722	21.1214	21.4302	20.957	21.6902	21.4917
Glyceric acid	GC/QQQ	0.478953	0.0139709	16.764	17.243	Energy	C3H6O4	HMDB00139	C00258	16.6379	16.4093	17.0627	16.9847	16.5741	16.7526	16.6513	16.97	16.2413	17.7107	16.6156	16.558	17.4482	17.4766	18.1491	16.613	17.3202	17.1859	16.7697	16.9594	17.3458	16.885	16.8828	17.8798
Malic acid	GC/QQQ	0.511653	0.016689	21.5294	22.0411	Energy	C4H6O5	HMDB00156	C00149	21.3794	21.4151	21.9249	20.7605	21.864	22.1742	21.407	21.0328	21.0671	22.5051	21.8474	20.9758	21.6161	22.442	21.9459	22.0455	21.6935	22.5412	21.4167	21.8545	22.3953	21.7879	22.6158	22.1389
Dimethylarginine	QTOF(+)	0.513388	0.10726	16.7693	17.2827	Amino acids	C8H18N4O2	HMDB01539;HMDB03334	C03626	16.3879	16.3702	15.7843	17.0377	16.6281	17.5322	17.9105	15.8486	16.7179	18.1029	17.6533	15.2586	17.41	17.4784	16.7043	17.1888	18.2529	17.4832	16.2536	17.6301	17.7771	16.6539	17.0497	17.5108
Stearidonic acid	QTOF(+)	0.559994	0.112447	16.2368	16.7968	Fatty Acyls	C18H28O2	HMDB06547	C16300	16.3309	16.8153	15.6696	15.5387	17.4217	16.4339	17.2771	16.0588	15.4989	15.2062	16.2442	16.3466	16.1378	17.1401	16.0838	17.2379	16.5501	16.05	18.9434	17.6528	17.2416	16.5555	16.7409	15.2279
Alanine	GC/QQQ	0.57014	0.0595973	26.4657	27.0359	Amino acids	C3H7NO2	HMDB00161	C00041	25.4944	25.616	26.5399	26.626	27.7134	27.4073	25.8022	26.0363	26.4892	25.7954	26.7342	27.3346	26.7404	25.7251	27.5185	27.1372	26.2851	27.3211	27.1407	27.0933	27.6754	26.3902	27.2505	28.1531
Stearic acid	QTOF(+)	0.596128	0.0369867	19.5542	20.1503	Fatty Acyls	C18H36O2	HMDB00827	C01530	19.5362	19.8058	19.2878	19.6972	19.8542	17.4558	20.1111	20.1127	20.3113	19.5915	19.8312	19.0554	19.2377	20.6608	19.9558	20.4127	21.0602	19.742	20.2165	19.5168	20.3332	20.2795	20.8616	19.5271
Adipic acid	QTOF(+)	0.654387	0.193841	16.8957	17.5501	Fatty Acyls	C6H10O4	HMDB00448	C06104	16.7423	17.6285	18.0051	16.4987	16.8661	16.3034	17.8105	15.0076	17.2239	17.8255	17.0308	15.8062	15.31	18.3933	17.3625	18.5816	17.6723	18.1244	19.0095	19.3743	18.6799	17.1814	14.955	15.9571
FMN	QTOF(+)	0.721602	0.297957	18.3809	19.1025	Nucleotides	C17H21N4O9P	HMDB01520	C00061	16.827	19.6744	20.1001	19.3743	20.3021	19.8442	20.0486	16.4541	19.4738	16.4512	16.0432	15.9781	15.9693	20.3222	19.091	19.7539	21.7958	20.0498	19.6108	19.8587	16.1586	19.8851	20.068	16.6669
Maltose;Trehalose	GC/QQQ	0.830243	0.411654	22.0679	22.8982	Carbohydrates	C12H22O11	HMDB00163	C00208	19.7358	24.5211	20.1095	25.4921	17.2408	23.4322	23.9019	18.8942	24.6031	20.8379	22.1928	23.8537	24.6176	18.4748	24.9967	22.072	23.8167	24.5774	21.6923	24.1822	21.9983	19.0018	24.0627	25.2856
N-acetylglutamine	QTOF(+)	0.84272	0.733297	15.4037	16.2464	Amino acids	C7H12N2O4	HMDB06029	-	16.8079	19.7359	16.9686	19.1105	0.532566	17.983	18.7221	0.532566	19.4003	17.2927	18.6442	19.1145	18.6048	0.532566	19.4584	17.9678	18.6038	16.9369	17.9412	17.6255	17.1397	15.1766	17.6911	17.2791
Carnitine C3:0	QTOF(+)	0.885292	0.252644	16.4359	17.3212	Fatty Acyls	C10H19NO4	HMDB00824	C03017	18.6766	18.0608	13.7593	13.2347	17.5544	12.9597	14.5604	13.3134	18.2976	19.8502	18.8519	18.1124	15.4761	17.7267	16.5397	18.0536	17.6754	17.2937	17.4445	17.4554	17.6178	17.3481	18.5346	16.6892
3-hydroxybenzoic acid	QTOF(+)	0.948519	0.332985	12.4448	13.3933	Unclassified	C7H6O3	HMDB02466	C00587	11.6463	10.1271	14.0544	11.3902	11.7185	9.75858	12.779	12.3993	16.7076	11.8102	13.5156	13.4305	9.47392	17.9566	15.5981	13.9566	17.9811	11.4348	11.0349	12.2768	12.0077	14.9344	13.7313	10.3331
Quinolinic acid	QTOF(+)	1.0098	0.179916	18.4898	19.4996	Unclassified	C7H5NO4	HMDB00232	C03722	20.0569	18.003	18.1172	18.6557	18.107	13.0724	18.8476	17.0277	19.1261	21.2627	19.6363	19.9655	19.0094	20.5167	18.2672	20.2881	21.7214	20.0128	20.5072	20.1172	20.9922	18.4398	17.9335	16.1901

## Sheet: heart
name	METHOD	logFold Change KO vs WT	P.Value	mean_WT_log2	mean_Atg4bKO_log2	class	MF	HMDB	KEGG	WT1(M)	WT2(M)	WT3(M)	WT4(M)	WT5(M)	WT6(M)	WT7(F)	WT8(F)	WT9(F)	WT10(F)	WT11(F)	WT12(F)	ATG4BKO1(M)	ATG4BKO2(M)	ATG4BKO3(M)	ATG4BKO4(M)	ATG4BKO5(M)	ATG4BKO6(M)	ATG4BKO7(F)	ATG4BKO8(F)	ATG4BKO9(F)	ATG4BKO10(F)	ATG4BKO11(F)	ATG4BKO12(F)
2-hydroxyglutaric acid	GC/QQQ	-2.05532	0.00453299	17.4462	15.3909	Organic acids	C5H8O5	HMDB00606;HMDB59655	C02630;C01087	18.556	17.8277	17.8963	15.771	18.4686	17.8365	13.0598	18.5681	18.543	16.2069	17.5321	19.0881	14.9438	18.0256	14.5038	13.7868	14.0115	17.2731	14.6226	18.1544	13.7158	15.7917	14.5323	15.3291
Maltose;Trehalose	GC/QQQ	-1.55261	0.037758	18.0352	16.4826	Carbohydrates	C12H22O11	HMDB00163;HMDB00975	C00208;C01083	20.3874	14.8294	18.2037	18.2458	18.16	19.4014	14.7759	17.6357	18.6008	17.6793	17.9522	20.5512	19.3117	15.1098	15.1241	15.4883	14.1648	17.4582	14.4352	17.3462	16.4032	18.7873	18.3612	15.8013
Carnitine C3:0	QTOF(+)	-1.30543	0.0185834	18.5744	17.2689	Fatty Acyls	C10H19NO4	HMDB00824	C03017	18.274	18.7883	17.8869	18.8682	16.3382	19.5574	18.274	19.3544	16.9206	20.7192	17.8677	20.0435	16.9998	19.4459	17.6502	17.0029	16.057	16.0576	16.1453	17.1413	15.4695	19.2712	19.0415	16.9451
Glucose-6-phosphate;Fructose-6-phosphate	GC/QQQ	-1.04671	0.179184	17.361	16.3143	Carbohydrates	C6H13O9P	HMDB00124;HMDB03971;HMDB01401;HMDB03498	C05345;C00085;C00668;C00092;C01172	18.1555	16.7311	17.6265	15.8571	16.9789	19.446	13.7832	19.0358	17.0906	14.8266	18.5568	20.2436	18.3931	13.1435	18.1007	14.8576	15.3965	17.6822	14.9542	17.5892	15.1671	19.4832	14.999	16.0048
Glutamine	GC/QQQ	-0.937317	0.163341	22.6489	21.7116	Amino acids	C5H10N2O3	HMDB00641;HMDB03423	C00064;C00819	21.5791	22.5654	22.9704	22.2545	21.5669	24.3029	19.3037	23.3882	23.6401	22.648	23.4601	24.1076	23.2142	22.7431	19.2741	21.9839	22.3935	23.0175	18.2042	23.7113	20.2114	23.1889	19.6594	22.9376
Shikimic acid	GC/QQQ	-0.811829	0.134092	16.4372	15.6254	Unclassified	C7H10O5	HMDB03070	C00493	15.2937	16.0566	16.5416	16.6265	15.2155	17.8451	13.6529	17.0203	17.1985	16.8339	16.9803	17.982	16.746	16.3784	13.6525	15.6778	15.9729	16.5926	13.1859	17.1369	14.0216	16.8953	14.6976	16.5474
2-aminoadipic acid	GC/QQQ	-0.764888	0.128984	13.8357	13.0708	Amino acids	C6H11NO4	HMDB00510	C00956	12.8481	13.5307	14.0313	13.8356	12.7667	15.188	11.2046	14.3289	14.4638	13.9766	14.4392	15.4154	14.0851	14.0001	11.2628	13.1275	13.3846	13.856	11.14	14.6302	11.1288	13.9647	12.3969	13.8734
Succinic acid	QTOF(+)	-0.641262	0.398233	19.9922	19.351	Organic acids	C4H6O4	HMDB00254	C00042	17.6531	16.8129	16.1399	22.2839	19.9039	21.5713	19.6045	20.2258	20.6209	23.3318	18.747	23.0121	18.882	19.5833	18.5088	19.0655	20.1266	18.4357	18.3528	19.4572	16.315	21.8675	21.5196	20.0977
4-hydroxymandelic acid	GC/QQQ	-0.631064	0.0575232	15.2773	14.6462	Unclassified	C8H8O4	HMDB00822	C11527	14.4891	13.9724	13.887	16.1506	15.3131	15.976	14.4121	15.4383	15.8567	16.5663	14.9841	16.2815	14.7093	14.9465	14.0532	14.5691	14.3589	14.8859	14.0084	14.4512	13.4775	15.7267	15.7095	14.8583
Glycerol-3-phosphate	GC/QQQ	-0.589612	0.0737398	19.6682	19.0786	Lipids	C3H9O6P	HMDB00126	C00093	18.8686	18.3824	18.2083	20.6079	19.5913	20.3646	18.8275	19.9367	20.199	20.9598	19.4031	20.6694	19.0965	19.3043	18.5012	19.041	18.8039	19.2742	18.3796	18.9184	18.001	20.2036	20.1331	19.2864
Ketoisovaleric acid	GC/QQQ	-0.553706	0.153409	8.15488	7.60117	Organic acids	C5H8O3	HMDB00019	C00141	11.4384	7.87395	7.21773	8.72658	7.50314	7.9713	7.78251	6.82198	7.79996	8.07836	7.17603	9.46859	7.42689	7.29807	8.66483	7.29793	7.24414	7.73667	7.59794	7.64577	7.16547	7.1699	7.67121	8.29526
Galactitol;Sorbitol;Mannitol	GC/QQQ	-0.530931	0.261675	16.7226	16.1916	Carbohydrates	C6H14O6	HMDB00107;HMDB00765;HMDB00247	C01697;C00392;C00794	14.8485	17.8442	17.0505	17.8173	15.642	17.2395	16.332	17.7745	15.8333	16.2243	17.4101	16.6547	17.3966	16.5716	16.7704	17.484	16.728	16.3517	13.6755	14.1473	15.2467	16.8585	18.2251	14.8442
Fructose	GC/QQQ	-0.466213	0.304051	18.1258	17.6596	Carbohydrates	C6H12O6	HMDB00660	C00095;C02336	18.5824	17.7502	18.4852	16.9563	18.6904	19.7135	15.7054	18.9491	17.8258	17.0206	18.8315	18.9994	19.3735	16.522	18.5522	17.8724	16.4302	18.0454	16.3637	17.6987	16.8828	19.6394	17.7839	16.7513
Carnitine C10:0	QTOF(+)	-0.458624	0.509445	16.1129	15.6542	Fatty Acyls	C17H33NO4	HMDB00651	-	13.3967	15.2883	15.0473	18.1529	17.3304	16.0239	15.27	12.5034	16.9924	18.8546	15.6982	18.7962	15.0045	14.7477	14.9231	14.1391	14.3721	16.6034	14.3941	17.9426	15.248	14.7629	18.6683	17.045
Ribose-5-phosphate	GC/QQQ	-0.426868	0.0504494	18.2591	17.8322	Carbohydrates	C5H11O8P	HMDB01548	C00117	17.5024	17.6234	17.916	18.8072	18.2468	18.1291	18.3763	17.807	17.9783	19.3414	17.8538	19.5271	17.6494	17.9786	17.5313	17.8637	17.2068	18.2688	17.8037	18.3009	17.5734	18.2028	17.6148	17.9922
Galactose;Glucose;Mannose	GC/QQQ	-0.40957	0.428854	20.6921	20.2825	Carbohydrates	C6H12O6	HMDB00143;HMDB33704;HMDB00122;HMDB03345;HMDB00516;HMDB00169	C00124;C01582;C00984;C01825;C00031;C00267;C00221;C00159	22.4708	20.4717	20.5786	19.5977	21.5781	20.9342	17.9531	20.3425	21.58	20.1335	21.0095	21.6554	21.6044	17.5304	21.9539	20.4444	19.8272	21.0852	18.2933	20.2861	19.5139	21.5997	21.5284	19.7233
Sebacic acid	GC/QQQ	-0.385597	0.466068	13.469	13.0834	Fatty Acyls	C10H18O4	HMDB00792	C08277	15.3432	13.1027	13.1714	12.4336	14.5231	13.5977	10.6882	13.2481	14.3649	12.9532	13.7749	14.4275	14.5189	10.2735	14.8012	13.3949	12.4865	14.001	11.2469	12.8168	12.4391	14.4767	14.2821	12.2636
UMP	QTOF(+)	-0.374993	0.244621	20.3527	19.9777	Nucleotides	C9H13N2O9P	HMDB00288	C00105	19.3092	20.0111	19.2477	21.3868	19.828	20.5029	19.0408	21.1129	20.7727	20.808	20.2224	21.99	20.5346	20.4767	19.1745	20.1565	19.7781	18.7778	19.3751	19.8283	19.9755	20.9482	21.0417	19.6655
Glutamic acid	GC/QQQ	-0.373458	0.11435	24.8512	24.4777	Amino acids	C5H9NO4	HMDB03339;HMDB00148	C00025;C00302;C00217	23.8332	25.0653	23.8172	24.8213	25.1759	25.2002	24.7371	25.1308	24.8606	25.7931	24.3751	25.4047	25.2389	24.8002	24.2904	24.8391	24.5971	24.318	23.5095	24.3554	23.9671	24.8768	24.9349	24.0057
Alanine	GC/QQQ	-0.336031	0.0959352	25.3139	24.9779	Amino acids	C3H7NO2	HMDB01310;HMDB00161	C00133;C00041	24.6226	25.0176	25.0507	25.6186	25.3075	25.6199	24.8945	26.1292	25.4307	25.5947	24.9117	25.5693	25.5301	25.3172	25.1894	25.3763	25.2515	24.9572	23.8005	24.5693	25.0021	24.4286	25.4601	24.8526
Carnitine C16:1	QTOF(+)	-0.294882	0.72201	18.6739	18.379	Fatty Acyls	C23H43NO4	HMDB13207;HMDB06317	-	14.4521	18.2705	18.2953	22.0805	17.6925	17.0765	15.544	17.5429	18.4995	23.6022	18.4603	22.5701	16.9604	19.1264	16.3561	17.5465	19.2952	18.0601	17.443	19.1406	18.3102	17.9008	20.6842	19.7245
Carnitine C12:1	QTOF(+)	-0.29328	0.52338	16.136	15.8428	Fatty Acyls	C19H35NO4	HMDB13326	-	13.7146	15.6159	15.3696	19.0499	14.7484	14.7216	15.7998	15.8034	16.9772	17.8534	16.1175	17.8612	15.1107	16.2941	15.2194	15.9879	16.7141	16.4472	15.3361	15.7814	15.7253	15.8317	16.4199	15.2455
5-aminovaleric acid	GC/QQQ	-0.289301	0.210133	17.1115	16.8222	Amino acids	C5H11NO2	HMDB03355	C00431	16.2552	17.1605	15.9571	17.0065	17.5228	17.3586	16.8307	17.4244	17.4391	18.1074	16.5634	17.7122	17.5538	17.0693	16.5262	17.2515	16.6462	16.6592	16.4293	16.5383	16.3558	17.2007	17.4018	16.2342
Lysine	GC/QQQ	-0.287624	0.170088	21.2458	20.9582	Amino acids	C6H14N2O2	HMDB03405;HMDB00182	C00739;C00047	21.65	21.1256	21.0299	21.0472	21.2017	21.6829	20.506	21.185	22.0367	20.8559	20.982	21.6473	21.4789	21.1228	20.4412	21.1216	20.6385	21.0423	19.6926	21.5999	20.615	21.2983	21.3306	21.1168
2-hydroxybutyric acid	GC/QQQ	-0.264134	0.298845	18.9754	18.7113	Organic acids	C4H8O3	HMDB00008	C05984	17.9502	19.4742	17.6231	18.6703	17.9432	18.9545	18.8183	19.2855	19.2688	20.1561	19.4486	20.1125	17.61	17.9732	18.4466	18.2007	18.0744	18.2165	19.6393	19.3033	17.7169	19.439	20.2059	19.7099
Pantothenic acid	QTOF(+)	-0.26161	0.340624	21.3722	21.1106	Amino acids	C9H17NO5	HMDB00210	C00864	20.3375	21.3338	20.9249	21.4015	20.8904	21.4868	21.173	21.8351	21.828	21.2704	21.4373	22.5479	21.3306	21.7583	19.8873	19.9965	20.8469	21.187	21.4623	22.0738	19.6762	21.1494	22.3201	21.6389
Glycerophosphorylcholine	QTOF(+)	-0.256681	0.33534	14.3266	14.0699	Lipids	C8H20NO6P	HMDB00086	C00670	13.9613	14.1447	14.8103	14.8802	13.563	14.3565	13.2372	15.0899	14.6625	14.4027	13.9391	14.8721	14.3023	14.5571	14.0324	13.8272	14.2806	15.0703	13.0767	14.4036	12.5091	13.7479	14.769	14.2632
Taurocholic acid	QTOF(+)	-0.25095	0.769031	19.2907	19.0398	Steroids	C26H45NO7S	HMDB00036	C05122	19.233	17.6426	18.7935	22.9461	23.745	17.9179	19.5609	16.3984	17.9607	19.7126	18.6346	18.9438	17.876	19.6239	21.6181	19.4379	19.2601	21.4587	13.6081	17.0341	18.0608	22.9895	19.0394	18.471
2-oxoglutaric acid	GC/QQQ	-0.24944	0.203601	13.0397	12.7902	Organic acids	C5H6O5	HMDB00208	C00026	13.904	12.8828	12.8779	12.7179	13.1669	13.3205	12.9317	12.5408	13.0758	13.3871	12.0065	13.6643	13.2055	13.4985	12.7968	12.769	12.79	12.8964	12.4872	12.3903	11.8715	13.243	13.0531	12.4816
Glycylglycine	QTOF(+)	-0.232038	0.429611	16.2013	15.9692	Peptides	C4H8N2O3	HMDB11733	C02037	17.082	15.9506	16.6271	15.2219	17.7563	16.6219	16.6899	15.8217	16.3071	15.36	16.2428	14.734	15.6802	15.9308	16.4334	15.8125	16.0697	15.2716	16.3611	15.864	17.2008	16.269	15.0611	15.6767
Kynurenine	GC/QQQ	-0.219984	0.297568	13.5821	13.3621	Unclassified	C10H12N2O3	HMDB00684	C00328	13.199	13.9717	12.7293	13.857	13.4012	13.5225	13.1946	13.8386	14.3145	13.4603	13.7575	13.7391	14.0249	12.9109	13.7391	13.7277	12.7382	13.0471	12.953	12.9186	12.8924	13.6467	14.5238	13.2233
Oleic acid;Elaidic acid	GC/QQQ	-0.219962	0.382288	20.6932	20.4733	Fatty Acyls	C18H34O2	HMDB00573;HMDB00207	C01712;C00712	20.8787	21.0345	19.4288	21.0948	21.03	19.9361	20.5444	20.9988	21.1791	20.3714	20.8321	20.9902	21.4866	20.0051	21.1119	20.8001	19.8204	19.9273	20.0231	19.9575	19.911	20.6525	21.6632	20.3205
5-oxoproline	GC/QQQ	-0.166563	0.313198	24.893	24.7264	Amino acids	C5H7NO3	HMDB00805;HMDB00267	C02237;C01879	24.2637	24.5942	24.6123	24.9498	24.7536	25.5591	24.9133	25.0798	24.9057	25.1436	24.6597	25.2811	25.0061	24.8831	23.4348	24.8199	24.7038	24.516	24.8132	25.0025	24.7145	24.7952	25.0819	24.9462
Glyceric acid	GC/QQQ	-0.139853	0.347245	17.2736	17.1338	Carbohydrates	C3H6O4	HMDB00139	C00258	16.927	17.4856	16.9956	17.8938	17.0228	17.1663	17.2604	17.0843	17.3346	17.6912	16.7482	17.6735	17.5473	16.864	17.0365	17.3655	17.0606	17.1898	16.6999	16.9729	16.8302	17.4684	17.5816	16.9884
Pyrocatechol	GC/QQQ	-0.129177	0.383138	13.9505	13.8213	Unclassified	C6H6O2	HMDB00957	C00090	14.4336	14.1445	14.0662	13.8745	13.9698	13.4854	13.9046	13.8451	13.9128	14.2692	13.265	14.2352	14.1326	13.7061	13.1141	14.2234	13.5915	13.7758	13.7697	13.7798	14.152	13.5516	13.9455	14.1137
Ribulose-5-phosphate	GC/QQQ	-0.11975	0.701744	18.5676	18.4479	Carbohydrates	C5H11O8P	HMDB00618	C00199;C01101	19.2065	19.4151	19.499	17.6384	19.4391	18.7339	16.4207	18.7152	18.7665	18.0118	18.2211	18.7445	18.9333	18.3025	18.2134	18.6609	18.8494	19.1661	17.6467	19.2228	18.8037	19.2903	17.1922	17.0937
Ribitol	GC/QQQ	-0.108226	0.647488	17.7265	17.6183	Carbohydrates	C5H12O5	HMDB00508	C00474	16.9059	17.6183	17.3091	17.7176	17.8563	18.2525	17.7256	18.35	18.0768	18.0465	17.1014	17.7585	17.99	16.8375	17.7909	18.4834	17.21	17.5905	17.0241	17.5654	16.5199	18.0625	18.7992	17.5464
Margaric acid	GC/QQQ	-0.106191	0.519349	17.5853	17.4791	Fatty Acyls	C17H34O2	HMDB02259	-	17.2755	18.0332	17.1801	17.7039	17.4438	17.0226	17.4516	17.7322	18.1748	17.4791	17.7685	17.7586	17.9493	17.3506	17.3705	17.614	17.2168	17.0893	17.2885	17.2344	17.1756	17.5149	18.6029	17.3429
Pyruvic acid;Oxaloacetic acid	GC/QQQ	-0.102065	0.551946	16.1315	16.0295	Organic acids	C4H4O5;C3H4O3	HMDB00223;HMDB00243	C00036;C00022	16.6094	15.9243	15.998	16.1524	16.3231	17.0664	15.8984	15.9654	15.9528	16.2294	15.4311	16.0277	16.2991	15.7642	16.4415	16.008	15.7652	16.3821	15.5906	15.7786	15.4213	16.9491	16.1246	15.8291
Carnitine	QTOF(+)	-0.0596868	0.733374	23.2336	23.1739	Organic acids	C7H15NO3	HMDB00062	C00318;C00487;C15025	23.0866	23.358	23.4491	22.6444	22.3181	23.7306	23.2002	23.9123	23.0075	23.0471	23.6435	23.4062	23.3586	23.4289	22.9581	23.6607	23.268	22.2736	23.0621	23.2156	23.0944	23.4242	23.4134	22.9297
Dimethylglycine	GC/QQQ	-0.0526752	0.70256	16.2423	16.1896	Amino acids	C4H9NO2	HMDB00092	C01026	16.1024	16.2473	16.2358	16.4852	15.9397	16.7964	16.4058	15.8914	15.9057	16.4856	15.866	16.5457	15.9863	16.1195	16.313	16.1208	16.0956	15.8237	16.1371	16.2272	15.8224	16.8927	16.4271	16.3095
Glutathione	QTOF(+)	-0.0359511	0.952376	21.599	21.563	Peptides	C10H17N3O6S	HMDB00125	C00051	18.4946	17.5184	22.4877	23.687	19.5587	23.046	21.4217	23.7685	21.3747	23.9208	22.5248	21.3848	22.5101	21.6285	20.5505	20.7393	21.6818	20.4623	20.9996	22.3498	21.9958	22.6966	22.2502	20.8918
Creatine	GC/QQQ	-0.0351533	0.800925	24.5305	24.4953	Amino acids	C4H9N3O2	HMDB00064	C00300	23.9097	24.4096	24.4698	24.7377	24.3798	24.5934	24.7359	24.8425	24.5666	24.9276	24.3778	24.4151	24.8937	24.5648	23.4593	24.652	24.499	24.5143	24.5313	24.7541	24.5371	24.522	24.3678	24.6483
Threonine	GC/QQQ	-0.0297277	0.904159	21.1893	21.1596	Amino acids	C4H9NO3	HMDB00167	C00188	21.6776	20.8766	19.7968	20.6842	21.6711	22.1544	20.173	21.1106	21.8377	21.2304	21.2271	21.8322	21.5604	21.6858	21.7873	21.3273	20.6143	20.6548	20.4274	21.4473	20.895	21.1756	21.2959	21.0438
Inosine	GC/QQQ	-0.0121401	0.940687	18.0942	18.0821	Nucleosides	C10H12N4O5	HMDB00195	C00294	17.2893	17.9511	17.5647	18.5344	18.2574	17.9525	18.1245	18.1795	18.2584	18.5745	17.7395	18.7049	18.5253	18.0435	17.7037	18.0649	18.2058	18.1584	17.8457	18.2813	17.6169	18.2118	18.6256	17.702
Taurine	QTOF(+)	-0.00977006	0.918905	24.6985	24.6888	Organic acids	C2H7NO3S	HMDB00251	C00245	24.4059	24.6279	24.5853	24.8755	24.7146	24.7289	24.8142	24.7672	24.6892	24.7604	24.7523	24.6613	24.7906	24.9274	24.1631	24.7868	24.6789	24.4085	24.7676	24.7515	24.7305	24.6046	24.8833	24.7726
Hippuric acid	GC/QQQ	-0.00266242	0.989218	16.5011	16.4985	Unclassified	C9H9NO3	HMDB00714	C01586	16.5011	17.3636	16.551	15.7607	16.4651	15.9677	17.0963	16.0226	16.3844	16.4595	17.0105	16.4311	17.1829	16.5023	16.3587	16.906	16.1851	16.0093	16.0423	16.8356	17.0765	16.8117	16.1772	15.8942
Citrulline	GC/QQQ	0.00240719	0.990685	18.1327	18.1351	Amino acids	C6H13N3O3	HMDB00904	C00327	18.1121	18.011	18.3264	17.8014	17.8963	18.8909	17.6596	18.2286	18.4049	17.9278	17.8446	18.4884	18.8103	18.3337	16.9437	17.8009	18.04	18.5507	17.7579	18.7874	17.5568	18.9215	17.8814	18.2367
Inositol	GC/QQQ	0.0115907	0.956018	25.4288	25.4404	Unclassified	C6H12O6	HMDB06088;HMDB00211	C06153;C00137;C19891	25.9573	25.6167	25.1286	25.2023	25.5173	25.2855	25.1283	25.2228	25.8603	25.4473	24.954	25.8255	25.2226	24.7354	26.8554	24.7288	25.2615	25.9077	25.1292	25.3738	24.7595	25.7105	25.7977	25.8027
Fumaric acid	GC/QQQ	0.0155353	0.937069	22.9343	22.9498	Organic acids	C4H4O4	HMDB00134	C00122	22.0298	23.0349	22.8398	22.9863	23.2224	23.2437	23.0749	23.3733	23.5782	21.9916	22.7599	23.0769	23.0795	22.9767	22.0717	23.0576	22.9385	22.7531	23.0074	23.1861	22.2925	23.1421	23.8814	23.0116
Aspartic acid	GC/QQQ	0.0164291	0.939944	22.1198	22.1362	Amino acids	C4H7NO4	HMDB06483;HMDB00191	C00402;C00049	20.4755	22.4695	21.6165	21.9196	22.569	22.3592	22.678	21.9415	22.9376	21.6588	22.2933	22.5186	22.5659	22.1367	22.1124	22.5858	22.2146	22.0844	21.6243	22.4255	22.2334	21.9063	21.6101	22.1349
Carnitine C6:0	QTOF(+)	0.0224359	0.977726	14.4199	14.4424	Fatty Acyls	C13H25NO4	HMDB00705	-	12.7451	12.867	11.609	17.3372	11.2648	15.2574	15.9642	11.3672	14.7124	18.1765	13.4046	18.3337	14.1823	13.7496	11.8956	11.7736	15.6662	14.208	15.8111	15.4489	12.8396	14.3174	16.6076	16.8084
Glycerol	GC/QQQ	0.0228056	0.899254	24.0101	24.0329	Carbohydrates	C3H8O3	HMDB00131	C00116	24.0106	24.284	23.2027	24.2537	24.049	23.6569	24.0544	24.2364	24.491	23.9774	24.0505	23.8541	24.5046	23.3389	24.7197	24.2663	23.4735	23.7933	23.8755	23.7332	23.5288	24.3051	24.7998	24.0557
AMP	QTOF(+)	0.0300906	0.973415	23.515	23.545	Nucleotides	C10H14N5O7P	HMDB00045	C00020	18.966	24.2254	23.1882	26.1518	17.0812	24.1789	24.2764	24.9746	24.5951	26.1	23.5384	24.9035	24.9735	23.6958	22.992	25.0917	24.4512	22.2008	24.1298	19.4083	23.4179	24.6968	25.4551	22.0279
Benzoic acid	GC/QQQ	0.0386544	0.684672	20.7922	20.8309	Unclassified	C7H6O2	HMDB01870	C00180	20.7518	20.7717	20.5738	20.6271	20.7287	20.6463	21.0278	20.5663	21.0649	21.0056	20.736	21.0064	21.0256	20.947	20.7253	20.9171	20.9151	20.6802	20.7232	20.8995	21.0135	20.8154	20.7169	20.5915
O-phosphoethanolamine	GC/QQQ	0.0456394	0.696773	24.0176	24.0633	Organic acids	C2H8NO4P	HMDB00224	C00346	23.699	23.8383	23.7144	23.9643	24.1584	24.4571	24.1249	24.2091	23.9368	24.2394	23.6911	24.1786	24.3366	23.8819	23.7145	23.8174	24.1375	24.1651	24.1294	24.2574	23.711	24.2459	24.3437	24.019
Oleic acid	QTOF(+)	0.0498431	0.853141	23.2645	23.3143	Fatty Acyls	C18H34O2	HMDB00207	C00712	21.0464	23.4341	22.9339	23.5067	23.915	22.6689	22.7987	23.4079	23.9915	23.8039	23.7129	23.9539	23.2115	23.0911	24.1815	23.2446	23.1314	23.2326	23.0747	22.6361	22.9693	23.4584	24.1449	23.3958
Histidine	QTOF(+)	0.0536069	0.73065	18.5151	18.5687	Amino acids	C6H9N3O2	HMDB00177	C00135	18.9413	18.2885	18.7127	18.5084	18.4104	19.0137	18.6437	18.3911	18.6386	17.8183	18.7304	18.0839	18.9346	19.0009	18.1223	18.7457	18.4901	17.8211	18.6993	18.3944	18.7695	18.8484	18.716	18.2821
Cholesterol	GC/QQQ	0.0582658	0.595613	20.8156	20.8739	Steroids	C27H46O	HMDB00067	C00187	20.354	20.8508	20.6245	20.9919	20.9515	20.743	20.7937	20.7924	20.9045	20.9741	20.572	21.2351	21.0075	20.8065	20.7831	20.6542	20.9207	21.0747	20.7053	21.0481	20.4974	20.9319	21.1815	20.8758
Asparagine	GC/QQQ	0.0631074	0.717295	16.4206	16.4837	Amino acids	C4H8N2O3	HMDB00168	C00152	16.7137	16.2996	16.2154	15.692	16.7912	17.3669	16.4151	16.3117	17.2479	16.0724	15.807	16.1142	16.726	16.5334	16.606	16.6566	16.4991	16.2461	15.9963	16.5917	16.6528	16.6811	16.5136	16.1018
Alpha-tocopherol	GC/QQQ	0.0758267	0.536043	11.0483	11.1241	Prenols	C29H50O2	HMDB01893	C02477	10.6547	11.1252	10.9148	11.3114	11.2512	11.0248	11.1085	11.1726	11.1249	11.4058	10.8583	10.6268	11.4807	11.0664	11.0211	10.9371	11.2823	11.3339	10.9679	11.495	10.7231	11.3123	10.7589	11.1102
Lactic acid	GC/QQQ	0.0769635	0.597567	26.3221	26.3991	Organic acids	C3H6O3	HMDB01311;HMDB00190	C00256;C00186	26.1732	26.4505	26.4717	26.387	26.5257	26.4273	25.752	26.9167	26.3783	26.552	25.9608	25.8702	26.7953	26.4106	26.2309	26.504	26.1195	26.554	26.0307	26.3562	25.9548	26.653	27.0103	26.1697
N-acetylaspartic acid	QTOF(+)	0.0829211	0.899034	15.1946	15.2775	Amino acids	C6H9NO5	HMDB00812	C01042	13.6897	15.6033	14.1677	14.7295	17.2984	14.9585	15.4117	14.864	16.2855	15.3641	13.9311	16.0311	14.9932	11.6164	15.8142	13.1294	16.7511	17.033	13.9304	16.7501	14.2053	18.9986	16.5417	13.5664
Ornithine	GC/QQQ	0.0919026	0.587841	22.0927	22.1846	Amino acids	C5H12N2O2	HMDB03374;HMDB00214	C00077;C00515	22.2695	22.1591	22.2811	21.6938	21.841	22.9511	21.744	21.9156	22.5017	21.6934	21.7857	22.276	22.5459	22.2562	21.675	22.1266	21.8721	22.5844	21.7627	22.7068	21.6512	22.5927	21.9927	22.4483
Linoleic acid	QTOF(+)	0.0992938	0.740528	23.7974	23.8967	Fatty Acyls	C18H32O2	HMDB00673	C01595	21.3757	24.0063	23.8964	24.2897	24.1712	23.1503	23.0487	24.1381	24.7308	24.0486	24.2347	24.4785	24.0391	24.2717	24.3181	24.3173	23.5248	23.6714	23.1798	23.0905	23.9344	23.9657	24.8387	23.6092
Hypotaurine	GC/QQQ	0.0995146	0.600646	21.3038	21.4033	Organic acids	C2H7NO2S	HMDB00965	C00519	21.1476	21.1217	21.2583	20.6464	21.6226	22.0997	21.1809	21.7293	21.7377	21.0044	20.9589	21.1377	21.6389	21.7697	20.331	21.4104	21.1122	21.2464	21.1777	21.6093	21.053	22.156	21.9407	21.3939
Beta-alanine	GC/QQQ	0.112069	0.665909	16.4756	16.5877	Amino acids	C3H7NO2	HMDB00056	C00099	17.2435	16.2623	15.9565	16.0916	17.4767	16.7207	15.8993	16.1429	17.183	16.6003	15.5663	16.5639	17.0426	16.0611	17.6331	17.2582	15.7956	16.7495	15.5096	15.9585	16.1862	16.8574	17.4529	16.5472
Urea	GC/QQQ	0.116148	0.52782	26.8031	26.9193	Organic acids	CH4N2O	HMDB00294	C00086	26.5588	27.0732	25.7697	26.7422	26.9847	27.099	26.8197	27.1377	27.1458	26.5295	26.5045	27.2727	27.3861	26.8663	27.0007	26.9727	26.3548	26.8042	27.0912	26.6746	25.9914	27.4303	27.462	26.9971
Lactose	GC/QQQ	0.126831	0.331835	18.4287	18.5555	Carbohydrates	C12H22O11	HMDB00186	C00243	18.535	18.2708	18.5345	17.8922	18.5922	18.3505	18.5742	18.2652	18.8207	18.2104	18.2907	18.8077	18.6214	18.6555	18.4443	18.109	18.7497	18.1801	18.5995	18.4996	18.5482	18.2317	18.833	19.1941
Niacinamide	QTOF(+)	0.131241	0.536737	24.7206	24.8518	Unclassified	C6H6N2O	HMDB01406	C00153	24.2153	24.9734	24.8602	25.0553	22.8654	25.032	24.7359	25.0354	24.8425	24.8017	24.8056	25.4239	25.1475	24.6428	24.2092	24.8141	25.0172	24.874	24.5886	25.106	24.3984	24.9457	25.4893	24.9888
Malic acid	QTOF(+)	0.131398	0.609027	23.6791	23.8105	Organic acids	C4H6O5	HMDB00156;HMDB00744	C00149;C00711	22.7998	24.1264	22.7149	23.8348	24.0919	24.3487	23.6614	24.6713	24.337	22.069	23.9403	23.5532	23.7696	24.033	23.0018	23.7743	24.0368	23.7	23.8245	24.0731	23.2097	23.9822	24.5396	23.781
Arabinose	GC/QQQ	0.136706	0.536198	13.916	14.0527	Carbohydrates	C5H10O5	HMDB00646	C00216;C00259	14.8577	14.3675	14.1587	13.4076	13.9728	13.2267	13.9999	13.7877	13.8287	13.5961	13.603	14.1854	14.6642	13.1108	15.2969	13.6452	14.1878	14.1567	13.5651	13.6839	13.8027	14.7748	13.9145	13.8296
Glycine	GC/QQQ	0.141838	0.350239	19.7461	19.888	Amino acids	C2H5NO2	HMDB00123	C00037	19.8387	19.9836	19.5824	19.5252	20.2849	19.8835	19.6788	19.6079	20.38	19.4841	19.3719	19.3323	20.3282	19.7402	20.3226	19.8191	20.0743	20.2986	19.0036	19.7767	19.3347	19.8965	20.0896	19.9713
Ribose;Ribulose	GC/QQQ	0.149951	0.314298	19.6371	19.7871	Carbohydrates	C5H10O5	HMDB00283;HMDB00621;HMDB03371	C00121;C00309;C00508	19.2263	19.5879	19.8967	19.5752	19.9893	19.8291	19.5162	19.5009	19.6943	20.2423	18.7041	19.8829	20.2423	19.6333	19.7492	20.0165	19.9302	19.9049	19.4175	19.8535	19.7246	19.9971	19.6612	19.3145
Succinyladenosine	QTOF(+)	0.154298	0.656454	19.7931	19.9474	Nucleosides	C14H17N5O8	HMDB00912	-	18.0619	19.8976	19.5141	20.4272	20.3616	19.9855	19.9579	20.7941	20.6523	19.2667	18.8629	19.7357	20.5983	20.5736	17.8736	20.6855	20.3268	18.9981	19.6705	20.2262	19.2626	20.2178	21.2589	19.6773
Arginine	QTOF(+)	0.154698	0.252202	19.9489	20.1036	Amino acids	C6H14N4O2	HMDB03416;HMDB00517	C00792;C00062	20.5143	20.0496	20.1045	19.6838	19.824	20.3612	19.7796	19.8726	20.3733	19.4096	19.7462	19.6675	20.3859	20.542	19.7386	19.914	20.0733	19.8201	20.0622	20.3382	20.074	20.1885	20.1334	19.9723
Palmitic acid	QTOF(+)	0.156905	0.451447	22.284	22.4409	Fatty Acyls	C16H32O2	HMDB00220	C00249	20.7579	22.2704	22.5772	22.4473	22.549	21.6886	22.0031	22.3957	22.9165	22.444	22.5124	22.8456	22.3255	22.6938	23.138	22.4129	22.4378	22.4996	21.9833	21.8176	22.2661	22.3605	22.9854	22.3698
Hydroxydodecanoic acid	QTOF(+)	0.158756	0.347289	16.5343	16.6931	Organic acids	C12H24O3	HMDB02059	C08317	15.9112	16.3684	16.2171	17.1515	16.4941	16.287	16.6703	16.5316	16.8491	16.4831	16.3307	17.1176	16.7607	17.3572	16.5329	16.055	16.6776	16.5002	16.3421	16.4098	16.5885	16.5335	17.4251	17.1339
Cytosine	GC/QQQ	0.158853	0.200577	12.5206	12.6794	Bases	C4H5N3O	HMDB00630	C00380	12.5671	12.4986	12.7767	12.0988	12.3764	13.1256	12.4664	12.5163	12.503	12.5727	12.1718	12.5737	12.7638	12.7699	12.377	12.3368	12.5718	13.2323	12.6006	12.5973	12.7168	12.8754	12.7602	12.5514
Stearic acid	GC/QQQ	0.169411	0.196234	19.2998	19.4692	Fatty Acyls	C18H36O2	HMDB00827	C01530	18.965	19.7907	19.5242	19.0221	19.1211	19.1154	19.7546	19.1656	19.3833	19.1441	19.3642	19.2477	19.5253	19.58	19.7801	19.2077	19.1865	19.5207	19.3211	19.4417	19.0274	19.3258	19.854	19.8607
S-adenosylmethionine	QTOF(+)	0.18649	0.684885	17.8685	18.0549	Nucleosides	C15H22N6O5S	HMDB01185	C00019	16.7957	18.2182	18.1275	18.9991	15.0273	18.5061	17.8758	18.9035	18.4017	18.81	16.1375	18.6191	19.2297	19.0299	17.1694	18.8507	16.8592	17.8837	15.8352	18.3696	18.0351	18.5943	18.8778	17.9245
Threonic acid	GC/QQQ	0.194833	0.1971	12.7579	12.9527	Carbohydrates	C4H8O5	HMDB00943	C01620	13.2017	12.6402	13.1586	12.5696	12.8212	13.001	12.6847	12.5222	12.7311	12.7077	11.9735	13.0829	13.4008	12.6826	12.7754	12.8295	12.6405	13.4226	12.575	13.2425	12.4947	13.3036	13.0915	12.9735
Acetylcarnitine	QTOF(+)	0.2033	0.450182	23.3903	23.5936	Fatty Acyls	C9H17NO4	HMDB00201	C02571	23.6732	23.4618	22.7182	23.2427	22.0316	23.4713	23.7725	22.5409	23.7786	23.9243	23.5538	24.5143	23.823	24.6705	22.9198	24.2109	24.1732	22.5812	22.845	23.1226	23.7646	23.6528	23.8125	23.5465
N-acetylputrescine	GC/QQQ	0.207983	0.200544	19.1602	19.3682	Organic acids	C6H14N2O	HMDB02064	C02714	19.6873	19.0519	19.0488	18.7681	19.404	19.41	19.8434	18.9213	19.4737	18.9112	18.753	18.6499	19.0231	18.6924	19.3391	19.5581	19.1052	19.3461	19.7153	19.4421	19.7054	19.2594	19.9033	19.3287
Palmitoleic acid	QTOF(+)	0.22317	0.505156	21.2188	21.4419	Fatty Acyls	C16H30O2	HMDB03229	C08362	19.134	21.1149	20.9886	21.753	21.7688	20.4454	20.6805	21.4268	22.3864	21.428	21.3594	22.1393	21.5374	21.9225	22.9548	21.3146	21.1897	21.5781	20.4244	20.5488	20.7287	21.5163	22.5453	21.0426
PCae(22:6)	QTOF(+)	0.226364	0.492608	22.3808	22.6072	Lipids	C30H50NO7P	HMDB10404	-	20.8217	21.4491	23.2161	22.3283	21.1179	22.1396	22.0257	22.9579	23.6871	22.5578	23.098	23.1705	23.0264	22.8197	22.6908	22.4786	22.9234	20.9798	22.0128	22.1226	22.2743	22.7277	24.6004	22.6295
Uracil	QTOF(+)	0.251248	0.350777	17.2314	17.4826	Bases	C4H4N2O2	HMDB00300	C00106	18.1786	17.4237	17.4551	17.1657	18.0537	17.6118	17.822	17.483	16.4633	16.3327	16.1208	16.6664	18.1315	16.7934	16.2434	17.3279	17.2215	17.8779	17.6463	17.9394	16.7406	17.9837	17.9206	17.9656
Erythritol	GC/QQQ	0.259599	0.107642	13.4843	13.7439	Carbohydrates	C4H10O4	HMDB02994	C00503	13.5769	13.3017	14.0571	13.3631	13.7522	14.1414	13.1126	13.1152	13.6414	13.2501	12.7588	13.7406	13.8586	13.5569	14.2182	13.4509	13.5532	14.3015	13.0605	13.6951	13.4921	14.0667	13.9428	13.7298
FMN	QTOF(+)	0.276353	0.543415	15.218	15.4944	Nucleotides	C17H21N4O9P	HMDB01520	C00061	13.2832	15.0155	13.7622	16.5073	13.7928	16.2246	14.8569	15.021	16.229	15.3235	15.935	16.6656	15.5723	18.1583	14.9427	15.3237	15.3233	15.4327	15.7407	15.8744	15.6012	16.058	13.5997	14.3057
Adenine	GC/QQQ	0.290627	0.240688	17.5624	17.853	Bases	C5H5N5	HMDB00034	C00147	16.7799	17.4098	17.5119	17.8406	18.7527	17.1951	18.7516	17.3879	16.9636	18.1175	16.5152	17.5228	18.1592	18.1707	17.7487	18.7077	17.5132	17.8607	17.959	17.8522	16.8908	17.6467	18.1798	17.5474
Myristic acid	GC/QQQ	0.295379	0.161122	20.532	20.8274	Fatty Acyls	C14H28O2	HMDB00806	C06424	20.6545	20.4959	20.1516	20.8017	20.3696	20.1638	21.1643	20.4886	20.858	20.6032	20.1309	20.5017	21.0075	20.2036	22.4437	20.6629	20.7289	21.1462	20.3102	20.3091	20.2301	20.8232	21.1203	20.9426
Tetradecadienoic acid	QTOF(+)	0.298853	0.43574	16.4428	16.7417	Fatty Acyls	C14H24O2	HMDB00560	-	13.0956	16.0556	16.5096	17.1217	17.0585	16.4609	16.0726	16.8582	17.1775	16.9617	16.2864	17.6553	16.8716	17.6685	16.7235	16.6381	17.0888	16.6056	16.1638	15.9861	15.7844	16.8694	18.0417	16.4585
Arabitol	GC/QQQ	0.312078	0.192804	15.4804	15.7924	Carbohydrates	C5H12O5	HMDB01851;HMDB00568	C00532;C01904	15.054	15.9354	14.9437	15.2287	15.1003	15.624	16.2022	16.4387	15.2231	15.8109	14.9848	15.2189	16.7804	15.6022	15.3117	15.2414	17.0548	15.5823	15.4801	14.9483	15.7731	16.0351	15.9464	15.7536
Hypoxanthine	GC/QQQ	0.312657	0.0502471	23.3472	23.6598	Bases	C5H4N4O	HMDB00157	C00262	22.7511	23.7017	23.4998	23.2977	24.0603	22.9413	23.8563	22.9201	23.5528	23.6261	22.6613	23.2978	23.6793	23.4203	23.7906	23.9064	23.6846	23.8019	23.6135	23.8396	23.2516	23.6167	23.6006	23.7128
Eicosapentaenoic acid	QTOF(+)	0.333704	0.465593	16.6964	17.0302	Fatty Acyls	C20H30O2	HMDB01999	C06428	12.8757	16.7	17.1531	17.3368	17.4315	16.1177	16.13	17.0054	18.4024	16.596	16.7658	17.8429	17.9439	18.178	17.3738	16.9348	16.9256	16.8231	16.0475	16.0619	16.7766	16.3174	18.3756	16.6036
Aminocaproic acid	QTOF(+)	0.335303	0.236303	16.841	17.1764	Fatty Acyls	C6H13NO2	HMDB01901	C02378	17.2447	17.221	16.8566	16.3677	16.784	16.0058	16.7602	17.1428	17.771	15.7332	17.3434	16.8622	17.9318	16.8128	17.3386	17.3875	17.8438	15.1957	17.0218	17.4866	17.2702	18.1558	16.682	16.9896
PCae(16:1)	QTOF(+)	0.365082	0.255253	17.2534	17.6185	Lipids	C24H48NO7P	HMDB10383	-	17.2826	17.7241	17.7512	16.4875	15.6421	17.232	16.2923	17.5725	19.4325	16.4393	17.4106	17.7741	18.0992	18.3121	18.0299	17.3287	17.6085	17.2076	18.2882	17.3002	16.6396	17.6907	17.4874	17.4296
Guanine	GC/QQQ	0.369443	0.0471463	10.2844	10.6538	Bases	C5H5N5O	HMDB00132	C00242	10.5107	10.7046	10.3298	9.80166	10.8026	10.3689	10.7207	9.76349	10.8299	9.31195	10.3442	9.92374	10.5222	10.9041	10.4953	10.2785	10.5534	11.1406	10.438	10.8459	10.1456	10.4746	10.8453	11.2022
Ox. glutathione	QTOF(+)	0.373265	0.138979	22.8933	23.2665	Peptides	C20H32N6O12S2	HMDB03337	C00127	22.6903	23.4639	22.5116	23.107	21.5439	22.985	22.9934	22.934	23.6819	22.5831	22.4839	23.7411	23.7355	23.7768	22.769	23.6168	23.5248	23.1434	22.4343	23.3593	22.3144	23.0012	24.2787	23.2441
GABA	GC/QQQ	0.379949	0.162704	17.091	17.4709	Amino acids	C4H9NO2	HMDB00112	C00334	16.6642	17.9974	16.6599	15.7175	17.816	17.6536	17.9925	16.6453	18.0184	16.9505	17.2941	15.6822	17.7815	16.8829	17.549	17.2289	17.8431	17.4579	17.7779	17.9515	17.4552	17.0154	17.2769	17.4306
PCae(18:0)	QTOF(+)	0.385312	0.409597	21.7773	22.1626	Lipids	C26H54NO7P	HMDB11128;HMDB10384	-	19.0639	21.9352	23.1626	21.6517	19.8612	22.1035	21.5589	22.2361	23.6243	21.508	21.9228	22.6999	22.3523	23.6736	23.0593	22.213	22.8469	22.0311	19.9767	21.0666	21.3639	22.3536	22.9734	22.0411
Behenic acid	GC/QQQ	0.385523	0.00985328	13.3149	13.7004	Fatty Acyls	C22H44O2	HMDB00944	C08281	12.7685	13.8424	13.4504	12.8724	13.193	13.236	13.5122	13.4121	13.4259	13.5156	13.3099	13.2406	14.2469	13.9116	13.5092	13.6336	13.4898	13.8328	13.3208	13.4097	13.6924	13.3028	14.0299	14.0259
5-methylthioadenosine	QTOF(+)	0.388134	0.295319	18.4326	18.8208	Nucleosides	C11H15N5O3S	HMDB01173	C00170	16.7611	18.7493	18.6801	19.6987	15.9832	19.2737	18.6261	19.0262	17.7583	18.5774	18.2154	19.8422	19.4914	19.5531	17.7092	19.2044	18.7162	17.8718	18.6047	18.9817	18.4894	18.9989	19.5884	18.64
5-methyluridine	QTOF(+)	0.413087	0.176251	17.2463	17.6594	Nucleosides	C10H14N2O6	HMDB00884	-	16.534	17.4925	17.5521	18.0828	15.0525	17.5138	17.3572	16.4302	17.8318	17.6743	17.1575	18.2766	18.0737	18.2058	17.0442	17.8076	17.9827	16.6147	17.2702	17.9399	17.0689	17.7874	18.5438	17.5734
Thymine	GC/QQQ	0.42648	0.0219083	12.5964	13.0228	Bases	C5H6N2O2	HMDB00262	C00178	12.9698	12.666	12.803	12.5293	12.236	13.016	13.3721	12.4421	13.0208	12.1415	11.8042	12.1556	12.5582	13.6017	12.6104	13.0271	12.7858	13.2227	12.7955	12.7622	12.9535	13.3239	13.1943	13.4387
Tryptophan	QTOF(+)	0.43233	0.159021	17.7852	18.2175	Indoles	C11H12N2O2	HMDB00929;HMDB30396	C00078;C00806	18.1933	18.8503	17.856	16.7515	17.9795	18.0087	17.7771	18.6949	18.5086	15.7599	18.3823	16.6598	18.1754	18.5909	18.4592	17.6473	17.9298	17.6882	17.7866	18.0892	19.037	18.0569	18.8075	18.3418
Phosphoenolpyruvic acid	GC/QQQ	0.437014	0.0540251	10.6007	11.0377	Organic acids	C3H5O6P	HMDB00263	C00074	11.1333	10.8065	10.3412	9.79002	11.5327	11.2244	10.4609	10.431	11.1466	9.84533	10.113	10.3835	10.6682	10.1424	11.762	10.7192	11.0362	11.9144	11.0466	11.343	11.2051	10.8494	10.7573	11.0087
Tyrosine	QTOF(+)	0.438201	0.0471455	21.846	22.2842	Amino acids	C9H11NO3	HMDB00158	C00082	22.3813	22.1567	21.6173	22.0218	20.5545	21.9346	21.7386	22.0108	22.5103	21.6355	21.5492	22.0411	22.4131	21.7014	22.6831	22.3494	22.4179	22.1823	21.5813	22.3316	21.5337	23.0173	23.0084	22.1908
Uridine	QTOF(+)	0.441262	0.209339	18.857	19.2983	Nucleosides	C9H12N2O6	HMDB00296	C00299	19.7153	19.3657	19.476	17.8351	20.013	16.7938	19.3304	17.7564	19.4598	18.7726	19.1966	18.5695	18.5978	18.0369	20.0029	19.5518	18.9567	20.3768	19.5864	20.076	18.9728	18.8746	18.6535	19.893
PCae(18:2)	QTOF(+)	0.443541	0.203143	21.7918	22.2354	Lipids	C26H50NO7P	HMDB10386	-	20.5773	21.3488	23.5299	21.1583	20.2815	22.2599	21.6117	21.8014	22.1147	21.2774	22.6124	22.9284	22.5693	23.1675	22.8042	21.2002	22.1789	21.7608	21.8392	22.397	21.2494	21.6598	23.48	22.5181
Methionine	QTOF(+)	0.447554	0.241443	19.0422	19.4898	Amino acids	C5H11NO2S	HMDB00696	C00073	18.6601	19.6475	18.4582	20.4054	18.3901	18.5293	18.5498	19.1292	20.0786	18.2199	19.6069	18.8316	17.2409	20.1817	19.2241	20.6584	20.4174	18.1941	18.2736	19.2971	20.1708	20.7462	19.8103	19.6626
Xanthine	QTOF(+)	0.479275	0.0166779	21.1817	21.661	Bases	C5H4N4O2	HMDB00292	C00385	21.5374	21.4742	21.0476	20.8204	21.8993	21.2529	21.4459	21.515	21.8139	20.1065	21.1662	20.1014	21.5762	21.4691	22.185	21.8728	21.708	22.1195	21.5316	21.7473	21.3176	21.2138	21.4248	21.7663
Carnitine C16:1(OH)	QTOF(+)	0.505747	0.302848	18.7271	19.2329	Organic acids	C23H43NO5	HMDB13333	-	16.4377	18.5431	18.4106	20.5453	17.7633	17.6156	17.9913	17.6063	20.8767	20.3865	18.2456	20.3036	18.2794	20.014	18.1145	18.3176	20.3889	18.3409	18.6272	18.8665	18.8038	19.8769	21.6601	19.5046
Arachidonic acid	QTOF(+)	0.535052	0.0778335	21.9394	22.4745	Fatty Acyls	C20H32O2	HMDB01043	C00219	19.5072	21.7802	22.8445	21.9264	22.5273	21.8141	21.7329	22.3112	22.999	21.8714	21.8734	22.0854	22.5449	23.4141	22.56	22.7184	22.6177	22.0796	21.7826	21.6391	22.7361	22.429	22.9391	22.233
Docosahexaenoic acid	QTOF(+)	0.547058	0.12392	21.1414	21.6885	Fatty Acyls	C22H32O2	HMDB02183	C06429	18.3898	21.1658	21.9151	21.4718	21.4285	20.4837	20.5962	21.4629	22.3109	21.2236	21.5246	21.7244	21.8817	22.201	21.4593	22.3555	21.8291	20.8901	20.9325	20.5612	22.2284	22.2224	22.6137	21.0871
Eicosenoic acid	QTOF(+)	0.553239	0.104985	16.6685	17.2217	Fatty Acyls	C20H38O2	HMDB02231	C16526	14.5592	16.8415	17.4525	17.2014	17.5751	15.6859	16.4544	17.6475	17.5537	17.2309	15.1919	16.6281	17.1386	17.6628	17.4204	18.044	17.2651	16.3592	16.9706	16.6738	17.6288	17.8046	17.095	16.5982
3-indoxyl sulfuric acid	QTOF(+)	0.56142	0.284252	16.5359	17.0973	Organic acids	C8H7NO4S	HMDB00682	-	13.7242	16.6342	17.7917	16.8861	15.9059	17.3553	16.0464	16.1722	16.9128	14.7215	17.3176	18.9622	14.4247	17.0976	16.7184	16.2628	18.1239	18.8924	17.2164	18.2069	16.2244	16.5219	17.5401	17.9379
PCae(20:3)	QTOF(+)	0.573725	0.0231362	17.3303	17.904	Lipids	C28H52NO7P	HMDB10394;HMDB10393	-	16.982	17.5266	17.0587	17.1451	17.3446	17.829	16.0534	16.7395	18.2019	17.4502	17.7721	17.8605	17.19	19.0181	18.1025	17.7233	18.1337	18.0228	17.563	17.4915	17.2097	17.8737	18.7794	17.7405
Xylitol	GC/QQQ	0.582327	0.0191926	16.5975	17.1798	Carbohydrates	C5H12O5	HMDB02917	C00379	15.9754	16.6353	16.5035	16.176	17.005	17.3896	17.604	16.6823	17.1172	16.1991	16.0134	15.8689	17.4184	17.3766	16.456	17.8167	18.0977	16.5204	16.9761	16.4246	16.8325	17.5361	17.3677	17.3349
S-adenosylhomocysteine	QTOF(+)	0.595799	0.0209942	18.1912	18.787	Nucleosides	C14H20N6O5S	HMDB00939	C00021	17.372	18.6426	17.9916	17.4243	19.1086	18.4751	18.7914	18.7673	18.9192	17.3663	18.2155	17.2209	19.0707	19.0972	18.3751	18.4437	19.3409	18.8493	18.4891	19.0021	17.7703	18.7941	19.2438	18.9682
Xylose	GC/QQQ	0.599876	0.110288	13.6049	14.2048	Carbohydrates	C5H10O5	HMDB00098	C00181	14.8087	14.4034	14.1515	12.5256	12.7557	13.752	14.9563	13.9786	13.3263	12.8782	12.2909	13.4316	15.6687	14.0691	14.7942	12.9627	16.0268	14.2699	13.6539	13.0255	13.292	14.9192	13.5597	14.2156
Uric acid	GC/QQQ	0.623923	0.0492321	15.9624	16.5863	Bases	C5H4N4O3	HMDB00289	C00366	17.1159	15.6263	15.6743	15.661	16.7142	16.1204	16.5841	15.3502	17.1401	14.5468	15.8531	15.1626	16.5584	16.2666	16.9102	16.0926	16.0367	17.8334	15.775	17.1871	15.6327	16.2294	17.2465	17.2674
Phenylalanine	QTOF(+)	0.625774	0.0252867	18.5284	19.1542	Amino acids	C9H11NO2	HMDB00159	C00079	19.6749	19.5797	19.0252	17.8666	17.81	18.3011	19.1837	18.0316	17.534	18.2895	19.0906	17.9544	18.4902	18.8195	19.8993	18.7134	19.2273	19.9294	19.3044	19.5488	18.7087	19.118	18.4026	19.6891
PCae(20:5)	QTOF(+)	0.628503	0.0590709	17.4034	18.0319	Lipids	C28H48NO7P	HMDB10397	-	16.8754	17.147	18.149	16.962	17.4791	18.878	15.8689	17.1005	18.0049	18.2691	16.3614	17.7452	17.4185	19.1616	19.0596	18.2623	17.4151	19.2601	17.366	17.5932	17.1397	17.3712	18.7856	17.5496
Guanosine	QTOF(+)	0.641949	0.0229301	17.8057	18.4476	Nucleosides	C10H13N5O5	HMDB00133	C00387	16.8107	18.5042	17.9513	17.1203	18.7772	17.6716	18.5709	17.3377	18.7511	17.5644	17.8837	16.7248	18.2054	18.5905	18.1415	17.7229	18.8996	19.0843	18.6437	19.2148	17.8817	17.7432	18.1848	19.059
Docosapentaenoic acid	QTOF(+)	0.645581	0.0586345	19.5775	20.2231	Fatty Acyls	C22H34O2	HMDB01976;HMDB06528	C16513	17.1003	19.3948	20.7729	19.7003	20.1593	19.2637	19.1014	19.8538	20.7417	19.6127	19.439	19.7905	20.9112	21.2996	19.7019	20.3505	20.2457	19.9514	19.6245	19.1306	20.1998	20.7974	20.6968	19.7681
Xanthosine	QTOF(+)	0.678018	0.0130636	18.0309	18.7089	Nucleosides	C10H12N4O6	HMDB00299	C01762	18.1555	17.0589	18.7421	17.8654	18.7711	18.3555	18.543	18.6794	18.0653	17.6112	17.3283	17.1948	18.6799	18.0958	19.2304	19.2351	18.8399	19.7082	18.3091	19.1116	17.0923	18.569	18.8384	18.797
Cytidine	QTOF(+)	0.941028	0.0405259	16.6519	17.5929	Nucleosides	C9H13N3O5	HMDB00089	C00475	16.2279	17.1612	13.8352	17.1685	15.3961	16.5742	17.7062	17.8075	17.7234	16.5274	16.2391	17.4564	18.1458	18.5889	16.2791	18.5481	15.8611	15.5412	16.982	18.4637	18.6846	16.5589	18.8521	18.6099
PCae(14:0)	QTOF(+)	1.47793	0.422049	11.6973	13.1753	Lipids	C22H46NO7P	HMDB10379	-	14.0989	14.4238	15.0398	0.72334	12.7511	14.4241	12.7478	14.524	14.4076	0.72334	14.2647	12.2394	14.8658	16.057	15.2524	13.8117	13.8862	15.0793	0.72334	13.6629	13.4471	14.5416	13.714	13.0617
Citric acid;Isocitric acid	GC/QQQ	2.37658	0.00434334	19.2476	21.6242	Organic acids	C6H8O7	HMDB00094;HMDB00193	C00158;C00311	22.4734	21.3577	17.703	18.5692	21.6936	16.9044	22.5886	17.2297	18.8069	18.3676	14.998	20.2795	22.2958	22.3788	22.5002	23.0925	22.1633	22.4157	20.4711	20.6231	22.8958	22.3798	17.867	20.4076

## Sheet: muscle
name	METHOD	logFold Change KO vs WT	mean_WT_log2	mean_Atg4bKO_log2	class	MF	HMDB	KEGG	WT1(M)	WT2(M)	WT3(M)	WT4(M)	WT5(M)	WT6(M)	WT7(F)	WT8(F)	WT9(F)	WT10(F)	WT11(F)	WT12(F)	ATG4BKO1(M)	ATG4BKO2(M)	ATG4BKO3(M)	ATG4BKO4(M)	ATG4BKO5(M)	ATG4BKO6(M)	ATG4BKO7(F)	ATG4BKO8(F)	ATG4BKO9(F)	ATG4BKO10(F)	ATG4BKO11(F)	ATG4BKO12(F)
Guanosine	QTOF(+)	-3.2244	32.6844	29.46	Nucleosides	C10H13N5O5	HMDB00133	C00387	39.1496	39.1186	37.8557	36.9201	38.2111	33.9862	32.9894	34.887	0	33.8967	33.6198	31.5778	29.4136	30.2452	34.0591	33.5139	30.7678	30.9187	29.7115	26.5095	28.2532	26.8685	27.9851	25.2733
Phenylacetylglycine	QTOF(+)	-2.19686	20.6264	18.4295	Amino acids	C10H11NO3	HMDB00821	C05598	21.1629	19.359	20.376	22.5631	20.9106	19.177	24.2499	19.4655	20.3155	19.2249	22.0519	18.66	17.1286	21.2168	18.6563	19.5248	18.1533	24.0673	20.4011	14.9972	16.9564	16.3191	16.6488	17.0843
4-hydroxyproline	GC/QQQ	-1.3448	20.399	19.0542	Amino acids	C5H9NO3	HMDB00725	C01157	21.4806	20.9385	21.1765	21.0124	20.9427	21.1262	19.2234	19.7597	20.0937	19.8114	20.1182	19.1042	19.4276	20.7589	18.8485	18.9404	19.5533	19.4882	18.5878	18.8204	17.8894	18.8507	18.8862	18.5986
Margaric acid	QTOF(+)	-1.23147	22.1106	20.8791	Fatty Acyls	C17H34O2	HMDB02259	-	22.6194	23.0307	22.8776	22.195	21.2875	22.785	23.0845	20.1498	21.0621	21.9946	22.0134	22.227	21.8705	21.8513	22.2101	21.7783	21.1617	19.5255	20.9766	19.5728	20.5538	20.7865	19.9801	20.2819
Glutathione	QTOF(+)	-1.21111	25.7579	24.5468	Peptides	C10H17N3O6S	HMDB00125	C00051	26.2498	26.0028	26.4402	25.8015	26.0048	25.6384	24.9636	26.0795	26.0383	25.2946	25.4889	25.0919	25.0016	24.0949	24.5894	24.4334	24.6289	24.8113	23.6746	24.8769	24.79	25.0485	24.5989	24.0127
2-hydroxyglutaric acid	QTOF(+)	-1.148	19.0687	17.9207	Organic acids	C5H8O5	HMDB00606;HMDB59655	C02630;C01087	18.4247	18.3379	18.894	18.4751	19.1773	19.0616	20.1362	19.0882	19.1045	19.0706	19.4966	19.5581	16.9377	17.9744	18.1239	17.9061	17.3831	18.6691	17.518	18.178	18.7279	17.5336	17.6712	18.4255
Proline	GC/QQQ	-0.795709	19.3549	18.5592	Amino acids	C5H9NO2	HMDB00162	C00148	20.1433	18.9808	19.7262	19.336	19.0577	18.9919	19.0669	18.4963	19.76	19.449	19.6769	19.5734	18.4246	18.9282	17.8395	17.657	18.2492	18.1252	19.0069	19.42	17.3205	19.5394	19.3488	18.8506
Eicosapentaenoic acid	QTOF(+)	-0.766162	19.2647	18.4986	Fatty Acyls	C20H30O2	HMDB01999	C06428	19.6559	18.5286	19.6368	19.8977	19.5737	19.3162	20.1417	19.4876	18.2751	19.0087	18.0637	19.5912	18.761	18.8673	19.8861	19.7324	18.3417	18.0876	17.9962	18.7695	18.2371	17.7727	18.8513	16.6801
Glycine	GC/QQQ	-0.654899	21.6099	20.955	Amino acids	C2H5NO2	HMDB00123	C00037	21.9838	21.2948	21.6946	22.1511	21.248	20.9829	21.1937	21.5231	22.0367	22.0355	21.7662	21.408	20.952	21.3769	20.7253	20.6475	20.9048	20.7135	20.7007	21.4761	20.5753	21.3719	21.0291	20.9866
2-hydroxybenzaldehyde	QTOF(+)	-0.563047	20.4995	19.9365	Unclassified	C7H6O2	HMDB34170	C06202	22.1425	21.9213	22.2731	18.6942	18.9083	21.7994	18.9657	22.0288	21.8551	21.9597	17.7777	17.6685	18.9559	21.6896	22.0723	21.8183	18.7514	18.956	18.3845	21.7559	18.399	21.7388	18.4759	18.2401
Tryptophan	QTOF(+)	-0.547695	21.0539	20.5063	Indoles	C11H12N2O2	HMDB00929;HMDB30396	C00078;C00806	21.2106	20.7403	21.5763	20.7937	21.2348	20.8152	21.2858	21.115	21.365	20.8385	20.8212	20.851	20.0187	21.1062	20.5939	20.8197	20.1121	20.4478	20.0225	20.8958	20.6202	20.7699	20.7581	19.9102
Beta-alanine	GC/QQQ	-0.530427	19.1625	18.6321	Amino acids	C3H7NO2	HMDB00056	C00099	20.2073	20.3347	19.2887	19.3934	20.8388	20.6496	17.9885	17.9429	18.5566	18.7444	17.9446	18.0603	19.0468	19.8298	19.3409	19.6108	19.6294	18.885	17.7734	18.4791	17.1381	18.3822	18.1165	17.3527
Ketoisovaleric acid	GC/QQQ	-0.519047	12.2478	11.7288	Amino acids	C5H8O3	HMDB00019	C00141	12.6425	10.9368	13.1438	13.0191	11.3376	12.7363	11.9001	11.9922	13.0695	11.9441	12.756	11.496	12.4254	12.202	11.0278	10.2553	11.6429	13.6811	12.6177	10.2005	11.385	11.0398	12.4557	11.812
Leucine	GC/QQQ	-0.492138	19.5496	19.0575	Amino acids	C6H13NO2	HMDB00687	C00123	20.2726	19.2765	19.1914	19.0124	19.3201	19.3295	19.1701	19.7258	19.4678	20.154	19.6674	20.0082	18.2083	18.828	19.231	18.3315	18.9091	18.2395	18.7444	20.262	19.356	19.9355	19.7626	18.8821
Isoleucine	GC/QQQ	-0.473608	20.552	20.0784	Amino acids	C6H13NO2	HMDB00172	C00407	21.2457	20.2879	20.1987	19.8639	20.4743	20.4751	20.5457	20.4811	20.2211	21.0376	20.491	21.3014	19.2127	19.68	20.3913	19.5361	19.803	18.6838	19.8423	21.4142	20.7053	21.1253	20.6745	19.8716
Pyruvic acid;Oxaloacetic acid	GC/QQQ	-0.44017	18.5269	18.0867	Carbohydrates	C3H4O3	HMDB00243	C00022	19.3801	17.9333	19.6419	19.3131	16.6485	17.8422	17.5947	18.5463	19.5698	18.1751	19.4045	18.2729	20.0762	19.5177	16.8471	16.4329	19.0967	19.4673	16.8378	17.0859	18.6439	17.922	18.1888	16.9239
Fructose	GC/QQQ	-0.434695	19.2805	18.8458	Carbohydrates	C6H12O6	HMDB00660	C00095;C02336	21.3	19.2999	20.5484	17.2121	18.2376	18.9073	17.7115	19.2823	20.7332	21.0275	17.9135	19.1926	20.1223	17.6085	18.2149	18.8881	18.5086	18.6909	18.8467	19.1045	19.5229	18.4679	17.3933	20.781
Cysteinylglycine	QTOF(+)	-0.422919	17.9657	17.5427	Peptides	C5H10N2O3S	HMDB00078	C01419	18.2749	18.0083	18.5041	17.5993	18.3778	17.8338	17.5274	18.1522	18.2709	17.2656	18.1973	17.5762	17.2411	16.704	17.4368	17.4855	17.371	17.7049	17.0767	17.76	17.987	18.1455	17.8844	17.716
Taurocholic acid	QTOF(+)	-0.412854	21.1585	20.7456	Steroids	C26H45NO7S	HMDB00036	C05122	21.8791	20.7281	27.3584	22.9749	22.3635	18.7763	20.3015	18.5587	24.593	18.213	19.4461	18.7088	20.8071	21.7335	22.0759	21.9489	22.7139	20.5478	23.5595	19.3196	19.4626	17.7932	18.6238	20.3615
NAD	QTOF(+)	-0.407425	20.3333	19.9259	Nucleotides	C21H27N7O14P2	HMDB00902	C00003	19.7906	19.5189	20.7232	20.1232	20.4561	20.6679	20.4692	20.3891	20.6928	20.99	20.4727	19.7062	19.2753	20.3466	20.0473	19.766	19.5322	20.3236	18.36	20.3124	20.3037	20.6892	20.4491	19.7055
Homoserine	QTOF(+)	-0.405728	15.6861	15.2804	Amino acids	C4H9NO3	HMDB00719	C00263	15.839	15.4395	16.4335	16.2269	15.3803	15.0701	15.8767	15.1987	15.7753	15.5816	15.7869	15.6251	15.8016	15.2121	15.4123	15.2664	15.4611	15.1199	14.9486	15.3435	15.1669	15.1311	15.3402	15.1612
GABA	GC/QQQ	-0.374197	16.6532	16.279	Amino acids	C4H9NO2	HMDB00112	C00334	17.3854	17.0239	17.2324	17.3566	16.9483	17.3244	15.5343	16.0133	15.8235	16.228	16.2594	16.709	16.1495	16.5336	17.9046	17.5602	16.0996	16.0786	14.9187	16.5981	15.9117	15.8605	15.3632	16.3698
Valine	QTOF(+)	-0.367606	20.2745	19.9069	Amino acids	C5H11NO2	HMDB00883	C00183	20.5615	20.4637	20.5628	20.4706	19.3448	20.7252	20.5047	20.0742	19.5559	20.1942	20.5828	20.2538	18.6489	20.1232	20.5911	20.5169	19.2384	20.7676	20.142	19.9829	19.9477	20.0394	19.5264	19.3582
Hypotaurine	GC/QQQ	-0.338539	20.8318	20.4933	Amino acids	C2H7NO2S	HMDB00965	C00519	22.0319	20.7736	20.7726	20.7434	20.6602	20.5517	20.5988	21.0186	21.1045	20.7554	20.6525	20.3189	20.0325	20.4252	21.2534	20.7545	20.8075	21.8882	19.3021	20.6668	20.4824	20.7133	20.0452	19.5485
Benzoic acid	QTOF(+)	-0.330994	22.1169	21.7859	Unclassified	C7H6O2	HMDB01870	C00180	22.2489	22.083	22.3661	22.2342	22.2316	21.9107	22.2098	22.0996	21.9679	22.0162	22.1987	21.8365	21.6289	21.8212	22.119	21.9243	21.7036	21.4699	21.8452	21.8636	21.81	21.7988	21.6859	21.7607
Succinic acid	QTOF(+)	-0.318124	18.0084	17.6902	Organic acids	C4H6O4	HMDB00254	C00042	16.912	16.9647	18.2341	17.1955	16.4699	20.0982	20.5805	16.6364	18.0978	16.9276	20.804	17.1797	15.6098	16.8004	18.8139	17.3539	16.7966	18.7816	20.1664	15.1323	17.3562	17.162	16.0008	22.309
Histidine	QTOF(+)	-0.3118	18.7301	18.4183	Amino acids	C6H9N3O2	HMDB00177	C00135	19.1078	18.948	18.8365	18.6187	18.9718	18.8115	18.5739	18.3319	18.638	18.6492	18.6731	18.6005	18.5173	18.8418	18.4192	18.5686	18.374	18.4177	18.0935	18.3029	18.2621	18.4248	18.4874	18.31
Malic acid	QTOF(+)	-0.301278	23.8446	23.5433	Organic acids	C4H6O5	HMDB00156;HMDB00744	C00149;C00711	23.593	23.875	23.6177	22.7772	24.435	23.7617	24.2027	23.6583	23.5461	24.1034	24.1809	24.3841	21.6711	23.2099	24.609	24.4712	22.865	23.6978	23.0298	23.2472	24.0219	23.9604	23.752	23.9845
CoA	LC/QQQ	-0.278729	12.9482	12.6694	Cofactors and vitamins	C21H36N7O16P3S	HMDB01423	C00010	12.7486	12.7014	12.687	13.2091	13.1572	13.0074	13.2139	13.0223	13.1386	13.134	12.903	12.4554	12.7675	12.2244	12.6095	12.7178	12.1752	13.2012	12.1948	12.9528	12.2764	13.0079	13.1274	12.7785
Sarcosine	QTOF(+)	-0.258826	19.7803	19.5215	Amino acids	C3H7NO2	HMDB00271	C00213	19.5802	19.3358	19.9906	19.0622	20.1197	19.1906	20.2202	20.0215	19.8212	20.01	20.1601	19.852	18.7155	19.8593	19.8196	19.7479	19.2209	19.1706	17.4932	20.097	19.9643	20.0034	20.2399	19.9266
Cholic acid	GC/QQQ	-0.235688	11.3251	11.0894	Steroids	C24H40O5	HMDB00619	C00695;C01558	12.4086	9.29697	15.192	11.8067	11.81	9.99526	9.86911	10.0269	12.0597	9.92365	12.711	10.8009	11.713	9.94273	12.1713	11.6297	12.7861	13.7707	10.8942	9.16376	9.37453	9.40472	12.2058	10.0159
Carnitine C18:1	QTOF(+)	-0.227387	22.9286	22.7012	Fatty Acyls	C25H47NO4	HMDB05065	-	23.6905	22.6293	22.4481	21.7833	21.3374	23.7013	25.6814	22.9403	19.1134	22.8805	23.5794	25.3585	21.4096	23.3588	24.7988	23.5689	20.5814	20.5213	20.6765	24.0187	24.6445	22.3733	25.0164	21.4465
PCae(18:0)	QTOF(+)	-0.222293	18.9421	18.7198	Lipids	C26H54NO7P	HMDB11128;HMDB10384	-	18.4115	18.6315	18.5509	19.209	18.2547	19.2244	21.504	18.5152	17.0616	19.7998	17.9517	20.1909	17.7605	19.091	20.2293	19.7773	18.4736	17.7084	17.9561	18.6143	18.4731	18.9159	19.0967	18.5416
Xylose	GC/QQQ	-0.220682	14.0574	13.8368	Carbohydrates	C5H10O5	HMDB00098	C00181	15.1547	16.4611	14.4697	14.7086	13.1835	13.5275	14.8225	13.8511	13.4885	12.8085	13.5832	12.6303	14.7445	14.8571	14.5904	13.5305	13.6899	17.2744	12.9142	13.6271	13.0425	12.7209	12.9589	12.0908
NADPH	LC/QQQ	-0.197641	10.8089	10.6112	Cofactors and vitamins	C21H30N7O17P3	HMDB00221	C00005	10.0096	10.4262	9.69843	10.8695	10.9681	11.0354	11.7555	10.8277	11.1287	11.4605	11.129	10.3978	9.60011	9.81196	10.4654	10.9109	9.40762	10.7865	11.1436	11.5204	10.9291	11.0918	10.2906	11.3767
Aspartic acid	GC/QQQ	-0.164404	20.7669	20.6025	Amino acids	C4H7NO4	HMDB00191	C00049	20.6295	20.4641	19.6425	20.0709	20.0912	19.6333	21.2481	21.6833	21.0222	21.9327	21.3451	21.44	19.3744	20.8724	20.6195	20.7232	20.6472	18.7146	21.2729	21.4451	21.0397	21.6957	20.7198	20.1057
NMN	LC/QQQ	-0.153817	10.3858	10.232	Cofactors and vitamins	C11H15N2O8P	HMDB00229	C00455	9.75536	9.25934	10.5619	10.5159	10.4957	10.3786	10.8372	10.398	10.8857	10.6227	10.7278	10.1917	9.17726	10.0443	10.6293	10.2374	9.52903	9.8291	9.97723	11.2998	10.8768	10.4236	10.4064	10.3538
Serine	GC/QQQ	-0.141899	17.8693	17.7274	Amino acids	C3H7NO3	HMDB00187;HMDB03406	C00065	19.4101	18.7929	17.5033	17.8489	17.4143	17.6103	17.9414	17.8408	18.3719	17.0699	17.0809	17.5465	17.4609	18.4965	17.2741	18.6871	17.8347	17.5368	16.7576	17.5669	17.6434	17.9907	17.6393	17.8404
Glycerophosphorylcholine	QTOF(+)	-0.141135	19.22	19.0788	Lipids	C8H20NO6P	HMDB00086	C00670	19.3086	19.3257	19.5825	19.8675	18.966	19.7275	19.5152	19.1367	18.893	18.6234	18.753	18.9408	19.9174	19.4918	18.9019	18.7968	19.5334	18.8978	18.9805	19.0992	18.9328	19.2172	18.4549	18.7224
Phenylalanine	QTOF(+)	-0.140181	22.1005	21.9604	Amino acids	C9H11NO2	HMDB00159	C00079	22.5087	21.676	22.3174	21.6076	22.0828	21.6126	22.4874	22.0218	22.4846	21.8059	22.3945	22.2072	20.3135	22.0631	22.1587	22.295	21.64	21.759	21.7611	22.2665	22.2727	22.3566	22.3707	22.2676
GDP	LC/QQQ	-0.133352	11.0771	10.9438	Nucleotides	C10H15N5O11P2	HMDB01201	C00035	10.6334	10.8073	11.0718	10.766	10.9696	11.041	11.222	11.3174	11.1337	11.42	11.3571	11.1862	10.1452	11.278	11.3869	11.1307	10.4347	10.5595	10.5625	11.3832	11.1329	11.3515	10.9159	11.0444
Threonine	QTOF(+)	-0.132661	17.9383	17.8056	Amino acids	C4H9NO3	HMDB00167	C00188	18.1705	18.1053	17.4786	18.2916	17.7971	17.8055	17.6755	17.7204	18.0426	18.2237	17.882	18.0668	18.1573	17.8549	18.0094	18.0368	18.1167	17.9036	17.5056	17.5311	17.589	17.6939	17.7239	17.5455
S-adenosylmethionine	QTOF(+)	-0.129591	19.142	19.0124	Nucleosides	C15H22N6O5S	HMDB01185	C00019	18.6507	18.8032	19.739	18.6102	19.0476	18.6313	19.4382	19.5447	19.4864	18.895	19.7219	19.1359	18.6694	19.8316	18.7488	18.5914	18.5849	19.1672	18.9922	18.7376	19.0826	19.5328	18.9683	19.2421
Lysine	GC/QQQ	-0.124203	21.4444	21.3202	Amino acids	C6H14N2O2	HMDB00182	C00047	22.0533	21.5567	21.3773	22.5598	21.0862	20.9339	20.8673	21.01	21.358	21.6076	21.2633	21.66	20.5993	23.1629	21.8705	21.8752	21.5888	20.9706	20.0063	21.7291	20.8225	21.3869	20.7697	21.0608
Maltose;Trehalose	GC/QQQ	-0.122794	21.7634	21.6406	Carbohydrates	C12H22O11	HMDB00163	C00208	22.5863	21.8113	22.3925	22.161	20.4254	20.7746	22.04	21.9291	22.3257	21.3603	21.5623	21.7918	22.8612	22.3788	20.3985	18.2066	22.6816	21.6067	22.3704	22.4295	21.7235	22.527	21.3587	21.1446
Sebacic acid	GC/QQQ	-0.122245	13.4308	13.3085	Lipids	C10H18O4	HMDB00792	C08277	14.4411	13.3851	14.2542	13.8792	11.5285	12.4942	12.436	13.833	14.4364	13.9003	13.1289	13.4521	13.8224	13.0058	12.1952	11.8037	14.5177	13.5516	13.1859	13.7292	12.9029	14.102	13.7118	13.174
Asparagine	GC/QQQ	-0.115959	14.9393	14.8233	Amino acids	C4H8N2O3	HMDB00168	C00152	15.1598	14.8792	14.5819	15.7302	14.4888	14.3061	14.3761	14.6849	15.2123	15.7118	15.2253	14.9152	14.8897	15.0673	14.8539	15.1095	15.0324	14.7707	13.9799	15.286	14.801	15.4089	14.4541	14.2267
Glutamine	GC/QQQ	-0.113427	20.9742	20.8607	Amino acids	C5H10N2O3	HMDB00641	C00064	20.8299	20.8676	20.2021	21.1081	20.4865	20.6379	21.2301	20.9015	21.3428	21.6251	21.3128	21.1455	20.0616	21.2038	21.244	21.1448	20.8675	20.485	20.125	21.5329	20.9578	21.6016	20.2328	20.8719
Raffinose	GC/QQQ	-0.110015	14.7603	14.6503	Carbohydrates	C18H32O16	HMDB03213	C00492	15.237	14.4837	14.7139	14.8303	13.6051	14.4349	15.159	14.9805	14.813	14.474	14.6418	15.7509	15.755	15.5902	14.4419	14.2299	15.1235	14.5463	15.006	14.5828	14.3295	14.7476	13.6541	13.7971
Fumaric acid	GC/QQQ	-0.108198	21.9905	21.8823	Energy	C4H4O4	HMDB00134	C00122	21.638	22.2713	20.9386	20.7973	22.5087	22.195	22.0794	21.8222	21.4253	22.6423	22.5304	23.0372	20.0573	21.6288	23.6608	23.0466	21.5045	22.4514	20.82	21.2072	21.9319	22.2235	22.1654	21.89
Lactose	GC/QQQ	-0.107715	18.8372	18.7295	Carbohydrates	C12H22O11	HMDB00186	C00243	18.9621	19.4925	18.4481	19.197	19.1125	18.9082	18.6322	18.6425	18.1922	19.0474	18.8145	18.5976	17.6852	19.2126	19.5032	19.0754	18.983	18.8507	18.081	19.0019	18.3701	18.8507	18.5432	18.5973
3-methylhistidine	QTOF(+)	-0.102538	18.3197	18.2171	Amino acids	C7H11N3O2	HMDB00479	C01152	18.9462	18.6791	18.7781	18.5051	19.0439	18.7196	17.5941	17.837	18.1445	18.3725	17.5606	17.6553	19.0049	18.4406	18.0231	18.3274	18.6057	18.3039	18.0944	17.9348	17.8935	18.178	18.0015	17.7977
Creatine	GC/QQQ	-0.0968081	26.0332	25.9364	Amino acids	C4H9N3O2	HMDB00064	C00300	26.2527	26.072	26.1739	26.2263	25.9486	26.0348	25.9276	25.7944	26.2202	26.1018	25.9105	25.7351	26.0068	25.8038	25.7718	25.9952	25.951	26.0655	26.0108	26.1355	25.4391	26.0632	25.9071	26.0865
Tyrosine	QTOF(+)	-0.0890398	19.6258	19.5367	Amino acids	C9H11NO3	HMDB00158	C00082	20.3415	20.0635	19.826	20.1508	20.3478	19.6615	18.9147	19.2286	19.7685	19.0181	18.9316	19.2566	19.472	19.5863	20.0564	20.4383	19.8231	19.982	19.007	19.312	18.9402	19.1793	19.6371	19.0069
S-adenosylhomocysteine	QTOF(+)	-0.0671701	17.7322	17.665	Nucleosides	C14H20N6O5S	HMDB00939	C00021	17.6197	17.5716	18.1787	17.483	18.5331	17.3108	17.587	17.9716	17.6934	17.5096	17.225	18.1027	17.0045	17.9693	18.2924	18.4851	17.5518	17.1351	16.4764	17.9732	17.7442	18	18.11	17.2381
Arginine	QTOF(+)	-0.0665736	18.9641	18.8975	Amino acids	C6H14N4O2	HMDB03416;HMDB00517	C00792;C00062	19.599	19.1516	19.325	19.7887	18.7465	18.665	18.9547	18.4546	18.8699	18.3172	18.7823	18.9149	18.714	20.3929	19.1546	19.3269	18.9164	18.6519	18.1263	18.7782	18.5187	18.8389	18.6673	18.6843
Shikimic acid	GC/QQQ	-0.0564243	14.2901	14.2336	Xenobiotics	C7H10O5	HMDB03070	C00493	14.2884	14.0611	13.5479	14.3578	13.7284	14.0982	14.8759	14.1968	14.5549	14.9157	14.5014	14.3544	13.4477	14.5287	14.6553	14.3161	14.172	13.917	13.9322	14.7087	14.2211	14.85	13.747	14.3076
Glycylglycine	QTOF(+)	-0.0528592	15.4659	15.413	Peptides	C4H8N2O3	HMDB11733	C02037	15.5531	15.5483	14.5059	16.2595	15.0825	15.391	14.7748	15.1486	15.7522	16.3991	15.4942	15.6813	16.0769	15.5293	15.5047	15.3696	15.6865	15.9563	15.101	15.2922	14.9607	15.5452	15.0708	14.8629
Carnitine C16:0	QTOF(+)	-0.0525757	22.7748	22.7222	Fatty Acyls	C23H45NO4	HMDB00222	C02990	23.7024	22.7534	22.0914	21.3314	23.3892	23.5896	25.0263	19.7645	21.3218	22.5634	22.9634	24.8002	18.5992	24.0159	24.4805	23.2909	21.8749	22.6902	22.9414	23.3257	24.0101	21.6921	24.8793	20.8659
Alanine	GC/QQQ	-0.0521605	25.329	25.2769	Amino acids	C3H7NO2	HMDB00161	C00041	25.391	25.3363	25.1064	25.5776	25.2396	25.0345	25.2526	25.0644	25.2684	25.6692	25.3875	25.6209	24.8978	25.3315	25.8369	25.6656	25.4924	24.7332	24.8355	25.3531	24.689	25.6123	25.6608	25.2144
Taurine	QTOF(+)	-0.0517275	24.9197	24.8679	Organic acids	C2H7NO3S	HMDB00251	C00245	24.9185	24.9028	25.0408	24.8481	25.0032	24.8556	24.8773	24.956	24.9264	24.9702	24.8851	24.8519	24.7012	24.9551	24.9996	24.9299	24.8248	24.8906	24.5753	24.8879	24.9158	24.9591	24.9766	24.7993
ATP	LC/QQQ	-0.0512522	17.556	17.5047	Nucleotides	C10H16N5O13P3	HMDB00538	C00002	17.3094	17.0685	17.0745	17.3839	17.8932	18.0164	17.6833	17.9669	17.4292	17.8455	17.4352	17.5657	17.394	17.5274	17.0924	17.3578	17.2683	17.1966	18.0656	17.4652	17.597	17.7071	17.5866	17.7988
AcetylCoA	LC/QQQ	-0.0510215	11.256	11.205	Cofactors and vitamins	C23H38N7O17P3S	HMDB01206	C00024	10.8026	10.9578	11.2211	11.4687	11.0442	12.5162	11.2397	10.998	11.4008	10.9542	11.2336	11.2351	11.1717	10.9627	11.1956	11.1048	11.1542	11.6454	11.3443	11.4034	11.0767	11.1007	11.035	11.2652
ADP	LC/QQQ	-0.0446831	18.671	18.6263	Nucleotides	C10H15N5O10P2	HMDB01341	C00008	18.2371	17.6789	18.6969	17.9673	19.1536	18.4289	19.8314	18.6991	18.8974	19.2752	18.5397	18.6465	17.0153	19.2953	19.3834	18.6964	17.3506	17.9154	18.5113	18.4481	18.713	19.1146	19.2943	19.7781
Ornithine	GC/QQQ	-0.0309243	21.581	21.5501	Amino acids	C5H12N2O2	HMDB03374	C00077;C00515	22.2707	21.6783	21.4025	22.2652	21.3099	20.993	21.2808	21.4414	21.5255	21.6748	21.4845	21.6451	21.084	22.767	21.9349	22.0606	21.9547	21.5845	20.5741	21.9055	21.2144	21.8416	20.5928	21.0866
Galactose;Glucose;Mannose	GC/QQQ	-0.0289739	21.518	21.489	Carbohydrates	C6H12O6	HMDB00122	C00293;C00031	22.4374	21.449	22.3173	22.1809	19.5986	20.3951	20.6192	21.954	22.3927	22.0688	21.4886	21.3143	21.9399	21.3123	20.4674	19.8174	22.641	21.6697	21.2637	22.1157	21.0539	22.433	21.8425	21.3119
Pipecolic acid	QTOF(+)	-0.0175789	16.2784	16.2608	Amino acids	C6H11NO2	HMDB00070;HMDB00716	C00408	14.9912	16.8954	18.5351	17.6335	16.9086	16.3727	18.0264	15.053	14.3178	14.3224	15.4426	16.8423	18.1043	19.5704	16.7994	16.7929	17.446	13.872	14.6904	14.6583	16.117	15.559	16.1422	15.3782
Ribitol	GC/QQQ	-0.0159477	18.744	18.7281	Carbohydrates	C5H12O5	HMDB00508	C00474	18.4582	18.5838	18.3174	18.4044	18.7625	18.3688	18.9287	19.1762	18.6723	19.356	19.0593	18.8406	17.4348	18.5706	18.8258	19.1462	18.4744	18.6721	18.2896	19.396	18.9559	19.3657	19.0098	18.5961
Phosphoric acid	GC/QQQ	-0.0144168	26.648	26.6336	Energy	H3O4P	HMDB01429	C00009	26.687	26.5707	26.4352	26.5322	26.7165	26.6854	26.6045	26.7702	26.6725	26.7877	26.5822	26.7319	26.418	26.6936	26.5898	26.7037	26.7607	26.6533	26.5322	26.8333	26.6332	26.7294	26.4504	26.6052
Glutamic acid	GC/QQQ	-0.00940343	22.5228	22.5134	Amino acids	C5H9NO4	HMDB03339	C00025	21.7428	22.125	21.0665	22.082	22.1083	22.7285	23.7428	23.5518	22.0542	22.7661	22.9288	23.3767	21.6307	22.5506	23.6515	23.0925	22.3415	22.342	22.7591	23.5866	23.5993	23.4824	20.6057	20.5188
PCae(16:0)	QTOF(+)	-0.00647443	22.8794	22.8729	Lipids	C24H50NO7P	HMDB10382	-	22.5738	22.7267	22.5208	22.7932	22.8573	22.8562	23.7343	22.7728	22.7	22.966	22.5802	23.4712	21.9987	22.7984	23.792	23.6287	22.2901	22.4163	22.3126	23.2218	22.8621	23.1248	23.3518	22.6776
Dimethylglycine	GC/QQQ	-0.00613756	16.1419	16.1358	Amino acids	C4H9NO2	HMDB00092	C01026	16.1198	16.0711	16.195	16.1846	16.1068	16.0996	16.2161	16.0629	16.1812	16.1567	16.1486	16.1606	16.2204	16.1309	16.2008	16.0994	16.138	16.0655	16.1004	16.2093	16.0506	16.1777	16.1295	16.1069
Lactic acid	GC/QQQ	0.0012165	27.8442	27.8454	Energy	C3H6O3	HMDB00190	C00186	27.9235	27.8282	27.9324	27.72	27.7565	27.8308	27.3683	28.0267	27.8303	27.9423	28.0219	27.9491	27.7361	27.8726	27.8997	27.6791	28.047	28.0473	27.3377	28.023	27.8409	28.0045	27.9883	27.6683
Adenine	GC/QQQ	0.00283855	17.0059	17.0088	Nucleotides	C5H5N5	HMDB00034	C00147	16.838	16.6738	16.766	16.7763	17.3293	16.9269	17.0629	17.1673	16.9739	17.4132	17.1687	16.9751	16.1763	17.3546	18.0406	17.4978	16.8419	16.6476	16.4086	17.1859	16.806	17.2845	16.9947	16.8669
N-acetylputrescine	GC/QQQ	0.00516459	18.2827	18.2879	Amino acids	C6H14N2O	HMDB02064	C02714	18.7577	18.3011	17.8687	18.1957	18.0752	18.0484	18.5736	18.2976	18.5019	17.7644	18.135	18.8733	17.6919	19.5414	18.1552	18.5783	18.426	18.3524	18.0321	18.0499	18.3033	18.2128	18.0465	18.0648
Glycerol-3-phosphate	GC/QQQ	0.0138214	17.0611	17.0749	Lipids	C3H9O6P	HMDB00126	C00093	16.8152	16.6093	16.8444	17.6344	16.5536	17.418	18.304	16.6831	16.8439	16.7982	16.917	17.3123	16.9871	17.1505	17.625	16.9557	16.7206	16.4984	16.8518	17.5227	17.3071	17.3531	16.9871	16.94
2-hydroxybutyric acid	GC/QQQ	0.0187923	18.8603	18.8791	Amino acids	C4H8O3	HMDB00008	C05984	18.4297	17.5187	17.8535	17.4766	17.9913	18.738	19.0803	19.042	18.8863	21.1224	19.9974	20.187	17.071	19.1047	18.8101	18.2002	17.9988	19.1996	19.5159	19.6623	19.6067	19.1614	19.9418	18.2764
Methionine	QTOF(+)	0.0245862	20.2221	20.2467	Amino acids	C5H11NO2S	HMDB00696	C00073	20.3417	19.9915	20.4988	20.005	20.2551	19.7391	20.3711	19.9277	20.5811	20.1999	20.4653	20.2886	19.6562	20.3489	20.3874	20.5221	19.9618	20.154	19.7721	20.2556	20.4118	20.4116	20.7929	20.2854
Urea	GC/QQQ	0.0252033	27.7888	27.814	Amino acids	CH4N2O	HMDB00294	C00086	27.6912	27.3056	27.7131	27.8191	27.6991	27.5658	27.7149	27.7914	27.7887	28.3457	28.0289	28.0027	27.1147	28.1527	28.2501	27.7725	27.6607	28.6775	27.141	27.7044	28.0098	27.8057	27.9443	27.5351
Citrulline	GC/QQQ	0.0261429	17.4855	17.5117	Amino acids	C6H13N3O3	HMDB00904	C00327	18.097	17.5671	17.3632	18.1191	17.2422	16.8616	17.4247	17.2049	17.3797	17.5063	17.3474	17.7131	16.9097	18.7451	17.7652	18.0238	17.8913	17.3943	16.4406	17.7813	16.9658	17.853	17.2595	17.1103
Acetylcarnitine	QTOF(+)	0.0291045	22.9608	22.99	Fatty Acyls	C9H17NO4	HMDB00201	C02571	22.4986	23.1393	23.3561	22.7235	22.9786	23.0943	23.5996	22.859	22.2712	22.813	23.15	23.047	22.0802	22.9527	23.7328	23.7929	22.3756	22.9149	22.5889	22.9918	23.285	23.297	22.6838	23.1836
Leucylproline	QTOF(+)	0.0369507	21.8509	21.8879	Peptides	C11H20N2O3	HMDB11175	-	21.4943	21.1497	22.3906	21.0954	22.0644	21.5218	22.6531	22.0668	22.2524	21.2539	22.3242	21.9443	21.1279	22.1068	22.0299	21.6436	21.4018	21.6884	21.8006	21.6656	22.2613	22.4127	22.011	22.5047
5-oxoproline	GC/QQQ	0.0391396	23.1905	23.2296	Amino acids	C5H7NO3	HMDB00267	C01879	22.6315	23.0409	22.4411	22.8635	22.8503	22.9103	23.4296	23.7656	23.2114	23.6886	23.7028	23.75	22.531	23.4451	23.6894	23.3998	23.2449	22.8735	22.6086	23.6583	23.5068	23.7465	23.2203	22.8311
Cytosine	GC/QQQ	0.0402576	13.5912	13.6315	Nucleotides	C4H5N3O	HMDB00630	C00380	13.6295	13.5744	13.4623	13.5501	13.4171	13.4478	13.4322	13.4271	13.6341	14.0812	13.9877	13.4511	13.4739	13.6441	14.1367	13.5465	13.5024	13.9588	13.0549	13.8707	13.4973	13.8556	13.6055	13.4313
Carnitine	QTOF(+)	0.0448487	22.0509	22.0958	Organic acids	C7H15NO3	HMDB00062	C00318;C00487;C15025	21.4247	22.0032	22.1094	21.7719	21.1712	21.5668	22.754	22.6699	21.7042	22.468	22.4632	22.5048	20.9212	22.1608	22.334	22.25	21.5151	22.167	22.4726	22.5414	22.4356	22.9376	22.0005	21.4137
Ox. glutathione	QTOF(+)	0.0473634	22.1748	22.2221	Peptides	C20H32N6O12S2	HMDB03337	C00127	22.3075	22.7879	22.2943	22.2299	22.9452	22.6412	21.9706	21.7369	21.8279	22.1263	21.3148	21.9147	21.4324	22.3511	23.1572	23.232	22.4738	21.2541	22.1545	22.3619	21.9904	22.4063	22.2895	21.5625
CMP	LC/QQQ	0.0579674	12.0382	12.0961	Nucleotides	C9H14N3O8P	HMDB00095	C00055	11.9086	11.6075	12.6198	11.6649	11.4646	11.9951	11.9299	12.284	12.3205	12.2921	12.4209	11.9502	11.3515	12.6414	11.4853	11.967	11.7861	12.0383	12.1179	12.2204	12.1721	12.5846	12.3688	12.4202
Inosine	GC/QQQ	0.063074	18.4927	18.5558	Nucleotides	C10H12N4O5	HMDB00195	C00294	18.3479	18.2497	18.4941	18.074	18.7269	18.2021	18.7156	18.6276	18.2789	18.8367	18.6583	18.701	17.6073	18.3407	19.2609	18.9212	18.2259	18.0826	17.9381	19.1474	18.7441	19.0136	18.8325	18.5554
Thymine	GC/QQQ	0.08067	12.5853	12.666	Nucleotides	C5H6N2O2	HMDB00262	C00178	13.543	12.1466	12.2678	12.326	12.5741	12.3507	12.3345	12.2942	13.0067	12.7194	12.9185	12.5423	12.1228	13.434	13.0532	12.6139	12.578	14.1128	11.8743	12.6181	12.5459	12.4213	12.5097	12.1076
Citric acid;Isocitric acid	GC/QQQ	0.0809028	20.7116	20.7925	Energy	C6H8O7	HMDB00094	C00158	20.9724	21.1307	20.5529	21.1549	21.3515	20.6232	19.1517	20.7475	20.782	21.716	19.8766	20.4801	19.9748	21.0844	20.8813	21.2319	21.4749	22.6328	19.5202	20.5747	19.8265	21.6601	20.7288	19.9199
Cholesterol	GC/QQQ	0.0876615	21.6809	21.7685	Steroids	C27H46O	HMDB00067	C00187	21.3304	21.5344	21.6092	21.373	21.8929	21.5395	22.1126	21.7068	21.5695	21.8887	21.7851	21.8285	21.0796	21.8148	22.3413	21.8754	21.6249	21.4115	21.29	22.2423	22.0303	22.0088	21.7997	21.7038
Pantothenic acid	QTOF(+)	0.108651	19.9081	20.0167	Amino acids	C9H17NO5	HMDB00210	C00864	19.8483	19.536	20.4465	19.3285	19.7686	19.539	20.8391	19.8634	20.0923	19.6626	19.7887	20.1839	19.3964	20.2362	20.1483	20.053	19.6983	19.6931	19.5262	20.4099	20.3565	20.2656	20.2912	20.1262
Galactitol;Sorbitol;Mannitol	GC/QQQ	0.121153	15.9027	16.0239	Carbohydrates	C6H14O6	HMDB00765	C00392	15.7893	15.5697	15.9522	15.087	15.7177	15.5028	15.5153	15.8722	16.5335	17.2478	15.8844	16.1609	15.3165	14.9978	16.1901	15.9434	15.7686	16.4528	15.8105	16.5365	16.0731	16.0938	15.9653	17.1384
Sucrose	GC/QQQ	0.125638	17.4629	17.5885	Carbohydrates	C12H22O11	HMDB00258	C00089	17.9079	18.0457	16.2038	16.6867	16.0504	16.9104	18.1252	17.6192	18.7166	17.5502	17.141	18.5974	17.7889	17.1714	17.2913	17.3786	17.711	16.6299	16.7234	17.4758	16.87	16.5201	16.9389	22.5629
Behenic acid	GC/QQQ	0.133179	14.2661	14.3993	Lipids	C22H44O2	HMDB00944	C08281	14.1735	14.2149	14.0976	14.339	14.4235	14.2825	13.9606	14.2473	14.211	14.6804	14.4118	14.1512	14.1599	14.8875	15.2202	14.4049	14.2489	13.88	13.653	15.0904	14.2049	14.7356	14.2587	14.0473
Glyceric acid	GC/QQQ	0.147553	16.9222	17.0697	Energy	C3H6O4	HMDB00139	C00258	17.1871	16.6663	16.7805	16.8171	16.2078	16.3988	16.9309	16.966	17.0534	16.7706	17.8173	17.4702	16.8301	16.7838	17.1414	16.979	17.6159	17.0054	16.7386	17.0343	16.9759	17.4348	17.2998	16.9975
O-phosphoethanolamine	GC/QQQ	0.154597	22.972	23.1266	Lipids	C2H8NO4P	HMDB00224	C00346	22.4212	22.6479	22.7711	22.8354	23.0392	22.8422	23.6836	22.8913	22.7808	23.1285	23.1375	23.4855	22.6676	22.7929	23.7056	23.5165	22.612	22.4377	22.6183	23.551	23.7045	23.3764	23.4478	23.0891
5-aminovaleric acid	GC/QQQ	0.167407	16.0219	16.1893	Amino acids	C5H11NO2	HMDB03355	C00431	15.7186	15.9573	15.326	15.5178	15.8469	16.0305	16.4547	16.4676	15.6589	16.1911	16.2796	16.8141	14.6526	16.4075	16.5948	16.402	16.3504	16.555	15.9445	16.8234	16.5217	16.6476	15.9739	15.3986
Glycerol	GC/QQQ	0.17714	24.4114	24.5885	Lipids	C3H8O3	HMDB00131	C00116	24.2634	24.1659	24.2646	24.975	24.3101	24.7077	23.7107	24.1832	24.5441	24.558	24.3361	24.9178	24.5292	24.13	25.1832	25.173	24.5325	24.3985	23.7298	25.1586	24.4604	24.573	24.5771	24.6172
Docosahexaenoic acid	QTOF(+)	0.185514	20.1082	20.2937	Fatty Acyls	C22H32O2	HMDB02183	C06429	19.7387	19.8589	19.8378	19.8565	19.9513	19.6636	20.6945	20.2925	20.151	20.3484	20.0283	20.8773	19.5696	19.7908	21.276	20.9585	19.6095	19.6826	19.8314	20.5159	20.2858	20.8783	21.085	20.0416
Oleic acid;Elaidic acid	GC/QQQ	0.189982	20.546	20.736	Lipids	C18H34O2	HMDB00207	C00712	21.0347	20.5131	20.4366	21.2497	20.4912	20.5601	20.0639	20.3539	20.4451	20.4618	19.8877	21.054	20.9687	20.1406	21.6105	21.6166	20.5498	20.0334	19.7016	21.5903	20.556	21.2225	20.7374	20.1043
Hippuric acid	GC/QQQ	0.194393	17.5443	17.7387	Xenobiotics	C9H9NO3	HMDB00714	C01586	17.4348	17.5514	17.3581	17.8947	17.5932	17.2691	16.9162	18.0569	17.4598	17.6203	18.0244	17.3527	17.9218	17.6138	18.4449	17.4185	17.7206	17.9151	17.8213	18.0796	17.2595	17.759	17.4969	17.4136
Ribose;Ribulose	GC/QQQ	0.20098	18.5719	18.7729	Carbohydrates	C5H10O5	HMDB00283	C00121	18.9825	19.2882	18.2892	18.5256	18.9994	18.3814	18.1132	18.4668	18.4478	18.6045	18.6251	18.1394	18.0937	18.8134	19.7495	19.5456	19.0559	19.006	18.1591	19.1727	18.2386	18.63	18.5983	18.2122
Arabinose	GC/QQQ	0.209892	14.2933	14.5032	Carbohydrates	C5H10O5	HMDB00646	C00216	14.3481	14.7898	14.1253	14.7962	13.9875	14.1713	14.4601	14.1292	13.9898	14.1979	14.3053	14.219	14.4566	14.6342	14.6655	14.3473	14.5505	17.1132	13.8861	14.4891	14.0702	14.1996	14.1287	13.4971
PCae(20:4)	QTOF(+)	0.210674	19.3307	19.5414	Lipids	C28H50NO7P	HMDB10395;HMDB10396	-	18.1919	19.4788	19.0621	19.2121	19.2668	19.1542	20.1821	19.5195	19.2588	19.517	19.0692	20.0558	18.6853	19.2305	20.5797	20.5012	18.8664	19.275	18.9659	19.944	19.5079	19.6213	20.1419	19.1774
Arabitol	GC/QQQ	0.21578	15.9937	16.2095	Carbohydrates	C5H12O5	HMDB01851	C00532	15.7435	16.8214	16.42	15.9546	15.8489	15.9134	15.9036	16.5236	15.6387	16.0251	16.1423	14.9893	15.786	15.8647	17.2458	16.1521	16.5072	16.7801	15.4127	16.3831	16.4089	16.2847	16.1809	15.5078
Niacinamide	QTOF(+)	0.232472	23.384	23.6164	Unclassified	C6H6N2O	HMDB01406	C00153	23.9891	22.4819	24.2096	22.3376	24.2314	23.3435	24.4597	23.5149	23.5535	21.0877	23.8224	23.5764	23.1339	24.1704	24.155	24.059	20.6755	23.7807	23.4637	24.0737	23.4795	24.2051	24.1679	24.0329
PCae(18:2)	QTOF(+)	0.249894	20.307	20.5569	Lipids	C26H50NO7P	HMDB10386	-	19.9916	20.632	19.9776	20.1978	20.3239	20.3734	21.1137	20.3168	19.3794	20.446	19.9	21.032	19.852	20.3054	21.7626	21.6687	20.0035	20.2078	19.8118	20.9493	20.3988	20.6091	20.9442	20.1697
Ribose-5-phosphate	GC/QQQ	0.250312	14.6849	14.9352	Carbohydrates	C5H11O8P	HMDB01548	C00117	14.2786	15.2032	14.5963	15.5559	15.7068	14.5509	14.9896	13.3953	13.8435	14.8834	14.6796	14.5355	14.5026	14.6049	16.755	16.2264	13.9481	13.7282	14.3391	15.8666	15.3672	14.248	14.6776	14.9585
PCae(20:5)	QTOF(+)	0.258039	16.3075	16.5655	Lipids	C28H48NO7P	HMDB10397	-	15.9631	16.2599	16.6179	15.3786	15.8008	16.3751	17.4598	16.5507	16.1409	16.6881	16.2368	16.2185	14.0058	16.4661	16.7935	18.975	16.0658	14.8484	15.8156	18.0105	16.6665	16.4703	18.2087	16.4602
Carnitine C12:0	QTOF(+)	0.26384	16.4715	16.7353	Fatty Acyls	C19H37NO4	HMDB02250	-	16.6795	16.778	17.157	14.9359	17.0854	16.8653	16.2095	16.6716	14.8465	16.8679	16.2628	17.2981	14.7801	16.6699	18.5843	16.8786	15.2148	16.7708	16.3137	17.5129	17.2621	16.5349	17.9589	16.3428
Uric acid	GC/QQQ	0.269667	16.7737	17.0434	Nucleotides	C5H4N4O3	HMDB00289	C00366	17.3866	16.55	16.054	17.5696	16.4136	17.2429	15.8984	16.4139	17.321	17.0291	16.4202	16.9857	17.0745	17.6252	17.1584	17.333	17.297	17.3461	15.448	17.8314	16.8649	16.9556	16.9802	16.6066
Xylitol	GC/QQQ	0.278986	15.9894	16.2684	Carbohydrates	C5H12O5	HMDB02917;HMDB00568	C00379	16.7133	17.753	16.0123	15.3762	15.9345	16.0708	16.0844	15.7902	15.3909	15.444	15.8119	15.4916	15.655	15.9744	18.3186	17.2538	16.4515	17.4352	15.008	16.1604	16.1122	16.1036	15.841	14.9072
PCae(18:1)	QTOF(+)	0.279801	19.7898	20.0696	Lipids	C26H52NO7P	HMDB10385;HMDB02815	-	19.9171	19.5807	19.3089	20.6037	18.7875	19.1564	20.9474	19.5704	20.1447	20.8801	19.1835	19.3974	19.911	20.0783	21.7453	21.4172	20.0706	18.5484	19.7406	21.1404	20.3838	18.953	20.9697	17.8772
Inositol	GC/QQQ	0.285875	24.9285	25.2144	Carbohydrates	C6H12O6	HMDB06088	C06153	25.1038	24.6248	24.6197	25.8933	24.1295	25.565	24.8436	24.5639	25.1197	24.9894	24.4161	25.2735	26.5116	25.4492	25.0113	25.6072	25.93	24.9918	24.0687	26.299	24.8617	25.0343	24.3714	24.4365
PCae(15:0)	QTOF(+)	0.292867	18.9164	19.2092	Lipids	C23H48NO7P	HMDB10381	-	18.2522	19.4268	18.395	18.6327	19.0032	18.913	19.7823	18.8536	18.8748	18.8659	18.3379	19.6589	18.0461	18.1733	20.7235	20.8762	19.1147	19.0335	18.1819	19.9339	19.0102	19.3833	19.5677	18.4665
Carnitine C14:1(OH)	QTOF(+)	0.302779	16.6376	16.9404	Organic acids	C21H39NO5	HMDB13330	-	17.553	18.5339	12.899	16.735	15.7958	16.8686	16.8501	16.0379	16.2757	17.2929	16.529	18.2809	16.1303	18.0915	18.9934	16.7883	17.2332	15.5396	15.1511	17.5975	17.609	17.1166	16.8145	16.2201
N-acetylglutamic acid	QTOF(+)	0.319033	12.7406	13.0596	Amino acids	C7H11NO5	HMDB01138	C00624	12.6761	13.1166	13.7817	15.5843	12.0266	15.7707	15.1878	10.8107	15.9164	13.2033	0	14.8133	16.4253	15.2644	13.5767	15.3798	15.8703	15.2801	8.61742	16.9535	14.7505	14.2422	10.3554	0
Erythritol	GC/QQQ	0.331239	14.1977	14.529	Xenobiotics	C4H10O4	HMDB02994	C00503	14.7746	13.957	14.2197	14.5017	14.0386	14.0187	14.1238	14.2498	13.7743	14.1614	14.4664	14.0867	14.0439	14.6603	14.7635	14.7123	14.629	15.779	14.2439	14.3638	14.2279	14.7226	14.2002	14.0013
Palmitic acid	QTOF(+)	0.333152	21.5348	21.8679	Fatty Acyls	C16H32O2	HMDB00220	C00249	21.3608	21.3109	21.2755	21.5966	21.3997	21.6538	21.8173	21.306	21.7089	21.5623	21.6015	21.8241	21.6253	21.8775	22.0397	22.1406	21.569	21.6181	21.6734	21.9053	21.8571	22.1446	22.1598	21.805
2-oxoglutaric acid	QTOF(+)	0.35667	15.2011	15.5577	Organic acids	C5H6O5	HMDB00208	C00026	14.3289	14.5704	15.5925	15.0315	13.7085	16.0865	16.0217	14.1673	16.4716	14.5442	15.9582	15.9314	15.4972	16.1331	16.1292	14.4463	14.0445	18.4226	14.295	15.1874	17.2591	15.8856	15.3077	14.0851
Carnitine C18:0(OH)	QTOF(+)	0.361567	14.3082	14.6697	Fatty Acyls	C25H49NO5	HMDB13154	-	14.3697	14.7868	11.984	13.6235	14.9313	15.5493	15.226	13.6875	13.3421	15.3016	13.3093	15.5869	11.1072	15.4961	17.6505	16.4254	13.9084	13.6738	14.8755	13.225	16.0644	13.5345	15.4478	14.6281
PCae(22:6)	QTOF(+)	0.378083	19.6054	19.9835	Lipids	C30H50NO7P	HMDB10404	-	19.126	19.7418	19.1168	19.2058	19.6701	19.3458	20.5819	19.893	19.4326	19.9887	18.7731	20.3893	18.8017	19.5017	21.3777	21.086	19.2381	19.6338	19.3543	20.2901	19.8098	20.2945	20.6431	19.7709
AMP	QTOF(+)	0.397824	20.8793	21.2771	Nucleotides	C10H14N5O7P	HMDB00045	C00020	19.6133	19.004	20.9753	20.9046	21.8696	21.4359	23.6275	21.0269	21.0723	17.0228	22.6732	21.3262	19.1236	21.8117	21.8149	20.3451	20.7694	21.088	21.6641	21.4726	21.0812	21.7801	21.1253	23.2495
Palmitoleic acid	QTOF(+)	0.428144	20.7127	21.1408	Fatty Acyls	C16H30O2	HMDB03229	C08362	20.39	20.5365	20.4181	21.0767	20.4224	20.8141	20.9984	20.541	20.6558	20.688	20.501	21.5104	21.1524	20.4435	21.432	21.737	20.7652	20.7132	20.5911	21.5459	21.199	21.526	21.6031	20.9816
Uracil	GC/QQQ	0.429481	17.2068	17.6363	Nucleotides	C4H4N2O2	HMDB00300	C00106	18.1141	16.6987	16.877	17.8518	16.9237	17.4443	16.8855	16.7497	17.321	16.9463	17.276	17.3937	17.5057	18.0295	18.3098	18.0964	17.3805	18.0311	16.6429	17.677	17.5396	17.5197	17.7395	17.164
Xanthine	GC/QQQ	0.460479	19.4078	19.8683	Nucleotides	C5H4N4O2	HMDB00292	C00385	19.9015	20.2066	18.7731	19.6864	20.2321	20.1056	18.3378	19.0038	19.2177	19.1569	18.4925	19.7796	19.4828	20.2777	21.5495	21.5229	20.4518	19.4097	18.1999	20.5509	19.3006	19.7408	19.3445	18.5882
Arachidonic acid	QTOF(+)	0.465748	19.532	19.9978	Fatty Acyls	C20H32O2	HMDB01043	C00219	19.1456	19.4307	19.191	19.5203	19.3254	19.4665	20.0473	19.6276	19.6435	19.5621	19.2609	20.1635	19.4152	19.3778	20.7244	20.8996	19.5522	19.5859	19.3959	20.5172	19.9756	20.407	20.6083	19.5144
Myristoleic acid	QTOF(+)	0.472648	17.2264	17.699	Fatty Acyls	C14H26O2	HMDB02000	C08322	17.0461	17.2001	17.12	17.2199	17.3919	17.1786	17.7812	17.428	17.2641	15.8039	17.5051	17.7774	17.2067	17.3	17.9299	18.1633	17.2689	17.4015	17.4052	17.9181	17.6536	17.8957	18.4506	17.7946
Threonic acid	GC/QQQ	0.486067	11.9517	12.4378	Cofactors and vitamins	C4H8O5	HMDB00943	C01620	12.3523	12.2999	11.8897	12.2056	11.888	12.1108	12.0192	10.6896	11.8627	12.1653	11.6885	12.2489	12.1901	12.7392	12.858	13.3446	13.1309	14.1711	11.8084	11.8129	11.0306	12.2622	12.1581	11.7472
Heptadecenoic acid	QTOF(+)	0.500956	15.0293	15.5302	Fatty Acyls	C17H32O2	HMDB31046;HMDB60038	C16536	14.8669	14.688	14.7086	15.1725	14.7095	14.9078	15.4554	14.7588	15.1735	15.0819	14.8711	15.9574	15.488	14.865	16.0148	15.8958	15.002	14.9795	14.9843	15.8557	15.5985	16.0179	16.2451	15.4163
Hypoxanthine	GC/QQQ	0.51054	20.8944	21.4049	Nucleotides	C5H4N4O	HMDB00157	C00262	21.4301	21.8578	20.2802	20.7016	22.2964	21.6365	20.4703	20.3761	20.4155	20.2919	20.1375	20.8387	20.4613	21.4597	23.658	23.6134	21.4329	21.1195	20.6558	21.4254	20.52	20.8818	20.9176	20.7138
Linoleic acid	QTOF(+)	0.553922	21.4953	22.0492	Fatty Acyls	C18H32O2	HMDB00673	C01595	21.363	21.2551	21.1016	21.8306	21.04	21.5364	21.9277	21.3148	21.6653	21.4819	21.1655	22.2612	21.8665	21.5899	22.516	22.5586	21.559	21.5883	21.4626	22.5813	22.1119	22.4683	22.5262	21.7616
N-acetylaspartic acid	QTOF(+)	0.589605	15.7821	16.3717	Amino acids	C6H9NO5	HMDB00812	C01042	15.0462	16.2606	15.5485	14.1823	16.703	16.2379	18.1775	15.9588	14.8884	14.1388	15.8407	16.4029	14.2631	16.4077	17.3279	16.2959	15.6888	16.2695	15.9835	17.2359	17.4288	17.0607	15.9856	16.5134
Acetylcholine	QTOF(+)	0.645769	17.1094	17.7552	Unclassified	C7H15NO2	HMDB00895	C01996	16.5945	17.1175	17.6694	15.0642	17.7586	15.6311	18.1808	17.7505	17.5256	17.4576	18.0362	16.5272	17.6069	17.2961	18.0985	17.9818	17.4828	17.5333	17.457	17.491	17.8416	18.2348	17.7973	18.2416
GMP	QTOF(+)	0.671398	19.401	20.0724	Nucleotides	C10H14N5O8P	HMDB01397	C00144	18.268	19.4572	21.0678	20.4712	21.062	12.2437	20.659	20.3509	20.8044	16.9873	20.4982	20.9422	17.6032	21.0717	20.5136	18.1548	20.2895	20.0807	20.4122	20.7646	20.7031	20.6934	20.6304	19.9515
Carnitine C16:1(OH)	QTOF(+)	0.684257	17.3573	18.0416	Organic acids	C23H43NO5	HMDB13333	-	15.9938	18.8771	13.2067	17.7435	16.9134	18.5635	19.1666	18.4103	17.2755	18.4002	16.0097	17.7275	14.7344	17.7102	20.1755	19.423	17.8889	16.058	16.2743	18.854	18.9924	18.5577	19.4605	18.3702
Oleic acid	QTOF(+)	0.702488	20.6663	21.3688	Fatty Acyls	C18H34O2	HMDB00207	C00712	20.379	20.3271	20.0684	20.8134	20.3073	20.8632	20.99	20.4047	21.0193	20.7659	20.4058	21.6512	21.0201	20.8187	21.3925	21.8139	21.1144	20.9715	20.9109	22.0152	21.6418	21.8488	21.7751	21.1023
Carnitine C18:0	QTOF(+)	0.788074	18.2987	19.0867	Fatty Acyls	C25H49NO4	HMDB00848	-	19.7155	18.2111	16.8646	16.1523	19.5184	19.8119	22.4627	16.5908	14.6209	17.101	18.245	20.2899	16.2776	20.3203	20.3701	20.4715	18.8726	18.2774	18.1552	18.1031	20.5909	16.5551	21.9423	19.1049
Carnitine C16:2	QTOF(+)	0.837484	16.5218	17.3592	Fatty Acyls	C23H41NO4	HMDB13334	-	16.8837	17.2225	16.5596	16.8302	13.828	16.4758	18.732	16.7364	16.1298	14.5408	16.7539	17.5686	15.6197	17.2263	18.8377	17.7132	15.5236	16.7239	16.5535	17.5785	17.9531	16.7694	20.5169	17.295
Stearic acid	QTOF(+)	1.45903	17.2079	18.667	Fatty Acyls	C18H36O2	HMDB00827	C01530	16.6072	16.5745	16.6928	16.9736	16.9659	17.2559	16.905	17.1663	17.7132	17.5654	17.8817	18.1935	17.8405	18.486	18.6763	18.5167	18.2121	18.2673	18.5913	18.8095	18.8188	19.2027	19.4196	19.1626
Docosapentaenoic acid	QTOF(+)	1.99288	12.8595	14.8524	Fatty Acyls	C22H34O2	HMDB01976;HMDB06528	C16513	12.848	12.2904	10.4529	13.2392	13.1156	12.7861	13.724	13.3485	12.8155	13.4335	13.3636	12.8965	13.4808	14.2428	15.5489	15.422	14.0667	14.5419	14.2215	15.0273	15.1352	16.0187	15.5442	14.9784
Coumaric acid	QTOF(+)	2.92737	0.917775	3.84515	-	-	-	-	0.255803	0.39835	1.28629	0.547943	1.0552	0.991318	1.65122	1.31092	0.970854	1.16414	0.444667	0.936591	1.14535	3.15364	2.5102	4.76107	3.98213	2.95438	4.10283	4.21994	4.62422	3.56108	5.89513	5.23178
